# Supplementary material for: Duplicate gene evolution, homoeologous recombination, and transcriptome characterization in allopolyploid cotton
Source: BMC Genomics. 2012 Jul 6;13:302. doi: 10.1186/1471-2164-13-302 (PMC3427041; doi:10.1186/1471-2164-13-302)
Supplement: Additional file 2 — Tab-delimited text file of all detected Gossypium A- and D-genome SNPs. This file has been compressed with the open-source compression software bzip2. [file 1471-2164-13-302-S2.bz2]

Archive with 1 entries (1 files):
- 1471-2164-13-302-S2
