# Supplementary material for: Duplicate gene evolution, homoeologous recombination, and transcriptome characterization in allopolyploid cotton
Source: BMC Genomics. 2012 Jul 6;13:302. doi: 10.1186/1471-2164-13-302 (PMC3427041; doi:10.1186/1471-2164-13-302)
Supplement: Additional file 2 — Tab-delimited text file of all detected Gossypium A- and D-genome SNPs. This file has been compressed with the open-source compression software bzip2. [file 1471-2164-13-302-S2.bz2 › 1471-2164-13-302-S2]

snp_id	contig_id	contig_name	gapped_position	ungapped_position	a-genome_nuc_illumina	d-genome_nuc_illumina	a-genome_nuc_454/Sanger	d-genome_nuc_454/Sanger	illumina_support	454/Sanger_support
1	220293	Contig_26577	27	27			T	C	No	Yes
2	220293	Contig_26577	139	139	T	C	T	C	Yes	Yes
3	220293	Contig_26577	9	9			C	A	No	Yes
4	220293	Contig_26577	1066	1066	G	T			Yes	No
5	220293	Contig_26577	1282	1282	G	A			Yes	No
6	220293	Contig_26577	985	985	C	T			Yes	No
7	220293	Contig_26577	832	832	T	G			Yes	No
8	220293	Contig_26577	529	529	G	A	G	A	Yes	Yes
9	220293	Contig_26577	580	580	C	T			Yes	No
10	220293	Contig_26577	10	10			A	T	No	Yes
11	220293	Contig_26577	1303	1303	C	T			Yes	No
12	220293	Contig_26577	100	100	T	C	T	C	Yes	Yes
13	220293	Contig_26577	1215	1215	C	T			Yes	No
14	236363	Contig_19948	262	262			A	T	No	Yes
15	236363	Contig_19948	445	445			A	G	No	Yes
16	236363	Contig_19948	327	327			T	C	No	Yes
17	236363	Contig_19948	294	294			A	T	No	Yes
18	236363	Contig_19948	932	932	C	T			Yes	No
19	236363	Contig_19948	927	927			G	C	No	Yes
20	236363	Contig_19948	580	580			G	A	No	Yes
21	236363	Contig_19948	444	444			A	T	No	Yes
22	236363	Contig_19948	318	318	A	C	A	C	Yes	Yes
23	236363	Contig_19948	576	576			A	G	No	Yes
24	236363	Contig_19948	541	541			C	G	No	Yes
25	236363	Contig_19948	55	55			A	G	No	Yes
26	236363	Contig_19948	913	913			G	T	No	Yes
27	236363	Contig_19948	123	123			G	A	No	Yes
28	236363	Contig_19948	238	238			C	T	No	Yes
29	236363	Contig_19948	350	350			T	C	No	Yes
30	236363	Contig_19948	253	253			T	A	No	Yes
31	236363	Contig_19948	273	273			A	T	No	Yes
32	236363	Contig_19948	569	569			C	T	No	Yes
33	236363	Contig_19948	465	465			G	A	No	Yes
34	236363	Contig_19948	361	361			C	T	No	Yes
35	236363	Contig_19948	268	268			C	G	No	Yes
36	236363	Contig_19948	279	279			T	G	No	Yes
37	236363	Contig_19948	681	681			G	A	No	Yes
38	236363	Contig_19948	649	649			G	A	No	Yes
39	236363	Contig_19948	928	928	A	G	A	G	Yes	Yes
40	236363	Contig_19948	277	277			T	A	No	Yes
41	236363	Contig_19948	510	510			T	C	No	Yes
42	236363	Contig_19948	940	940			A	G	No	Yes
43	236363	Contig_19948	285	285			C	G	No	Yes
44	213917	Contig_50370	602	602			T	C	No	Yes
45	213917	Contig_50370	582	582			A	G	No	Yes
46	213917	Contig_50370	551	551			T	C	No	Yes
47	213917	Contig_50370	679	679			A	C	No	Yes
48	213917	Contig_50370	583	583			A	G	No	Yes
49	213917	Contig_50370	546	546			G	A	No	Yes
50	236056	Contig_30122	982	982	A	T			Yes	No
51	236056	Contig_30122	1290	1290	C	A			Yes	No
52	216149	Contig_37907	194	194			A	T	No	Yes
53	216149	Contig_37907	78	78			C	T	No	Yes
54	216149	Contig_37907	41	41			T	C	No	Yes
55	234555	Contig_54384	828	828			A	G	No	Yes
56	234555	Contig_54384	635	635			A	T	No	Yes
57	234555	Contig_54384	745	745			A	G	No	Yes
58	234555	Contig_54384	770	770			C	G	No	Yes
59	234555	Contig_54384	746	746			C	T	No	Yes
60	215529	Contig_13737	922	922	A	G			Yes	No
61	237420	Contig_20228	640	640	A	T	A	T	Yes	Yes
62	237420	Contig_20228	302	302	T	G	T	G	Yes	Yes
63	237420	Contig_20228	452	452	C	T	C	T	Yes	Yes
64	237420	Contig_20228	328	328	G	T	G	T	Yes	Yes
65	237420	Contig_20228	515	515			G	A	No	Yes
66	220056	Contig_51522	1396	1396	T	G			Yes	No
67	244362	Contig_22089	84	84			T	A	No	Yes
68	244362	Contig_22089	348	348	C	T			Yes	No
69	244362	Contig_22089	244	244	G	C			Yes	No
70	244362	Contig_22089	144	144	C	A			Yes	No
71	244362	Contig_22089	287	287	G	A			Yes	No
72	244362	Contig_22089	267	267	G	C			Yes	No
73	244362	Contig_22089	249	249	C	T			Yes	No
74	229133	Contig_40123	27	27			A	T	No	Yes
75	229133	Contig_40123	251	251			C	T	No	Yes
76	229133	Contig_40123	11	11			G	A	No	Yes
77	229133	Contig_40123	16	16			C	T	No	Yes
78	229133	Contig_40123	301	301			T	C	No	Yes
79	229133	Contig_40123	15	15			G	A	No	Yes
80	248179	Contig_32693	74	74			A	G	No	Yes
81	248179	Contig_32693	252	252			A	G	No	Yes
82	248179	Contig_32693	957	957			C	T	No	Yes
83	248179	Contig_32693	291	291			T	C	No	Yes
84	248179	Contig_32693	228	228			G	C	No	Yes
85	248179	Contig_32693	783	783			G	A	No	Yes
86	248179	Contig_32693	471	471			T	C	No	Yes
87	248179	Contig_32693	258	258			G	C	No	Yes
88	248179	Contig_32693	802	802			A	G	No	Yes
89	248179	Contig_32693	447	447			G	A	No	Yes
90	248179	Contig_32693	324	324			C	T	No	Yes
91	248179	Contig_32693	360	360			T	C	No	Yes
92	248179	Contig_32693	483	483	C	T	C	T	Yes	Yes
93	248179	Contig_32693	444	444			A	G	No	Yes
94	220570	Contig_38670	211	211	C	T			Yes	No
95	259625	Contig_35825	312	312	T	C			Yes	No
96	219889	Contig_15096	217	217			A	T	No	Yes
97	219889	Contig_15096	673	673	C	T			Yes	No
98	219889	Contig_15096	676	676	C	T			Yes	No
99	219889	Contig_15096	626	626	T	C			Yes	No
100	219889	Contig_15096	1291	1291			C	T	No	Yes
101	219889	Contig_15096	427	427	A	G	A	G	Yes	Yes
102	219889	Contig_15096	464	464	A	T	A	T	Yes	Yes
103	219889	Contig_15096	498	498			T	G	No	Yes
104	219889	Contig_15096	776	776	G	A	G	A	Yes	Yes
105	219889	Contig_15096	1150	1150	G	T	G	T	Yes	Yes
106	219889	Contig_15096	256	256	G	T	G	T	Yes	Yes
107	219889	Contig_15096	1293	1293	A	T	A	T	Yes	Yes
108	240203	Contig_30996	1095	1095			T	G	No	Yes
109	240203	Contig_30996	1007	1007			A	G	No	Yes
110	240203	Contig_30996	709	709			G	C	No	Yes
111	240203	Contig_30996	968	968			T	C	No	Yes
112	240203	Contig_30996	679	679			C	T	No	Yes
113	240203	Contig_30996	523	523			A	G	No	Yes
114	240203	Contig_30996	1099	1099			C	A	No	Yes
115	240203	Contig_30996	987	987			C	T	No	Yes
116	240203	Contig_30996	701	701			G	A	No	Yes
117	240203	Contig_30996	433	433			A	C	No	Yes
118	240203	Contig_30996	1040	1040	T	G	T	G	Yes	Yes
119	258005	Contig_35109	306	306			T	C	No	Yes
120	226700	Contig_3949	412	412	G	T	G	T	Yes	Yes
121	226700	Contig_3949	309	309			A	G	No	Yes
122	226700	Contig_3949	342	342	T	A	T	A	Yes	Yes
123	226700	Contig_3949	590	590	G	T	T	G	Yes	Yes
124	226700	Contig_3949	706	706			T	C	No	Yes
125	226700	Contig_3949	684	684			C	T	No	Yes
126	226700	Contig_3949	581	581			A	G	No	Yes
127	226700	Contig_3949	764	764			C	T	No	Yes
128	226700	Contig_3949	687	687			G	A	No	Yes
129	226700	Contig_3949	560	560			G	A	No	Yes
130	226700	Contig_3949	173	173			T	C	No	Yes
131	226700	Contig_3949	433	433	C	T	C	T	Yes	Yes
132	226700	Contig_3949	144	144			C	T	No	Yes
133	226700	Contig_3949	196	196			C	T	No	Yes
134	226700	Contig_3949	663	663			A	G	No	Yes
135	238266	Contig_20464	516	516			A	G	No	Yes
136	238266	Contig_20464	116	116	T	C			Yes	No
137	238266	Contig_20464	809	809	G	A			Yes	No
138	238266	Contig_20464	264	264			A	T	No	Yes
139	218874	Contig_51305	312	312	G	C			Yes	No
140	218874	Contig_51305	761	761	A	T			Yes	No
141	252807	Contig_44641	1050	1050			T	A	No	Yes
142	255198	Contig_34372	455	455	T	G			Yes	No
143	221466	Contig_1531	65	65	T	C			Yes	No
144	227719	Contig_52988	747	747			G	A	No	Yes
145	227719	Contig_52988	479	479			C	T	No	Yes
146	227719	Contig_52988	693	693			T	G	No	Yes
147	227719	Contig_52988	334	334			A	G	No	Yes
148	227719	Contig_52988	488	488			T	C	No	Yes
149	227719	Contig_52988	97	97			T	C	No	Yes
150	227719	Contig_52988	61	61	A	T			Yes	No
151	227719	Contig_52988	341	341			C	T	No	Yes
152	227719	Contig_52988	58	58			T	G	No	Yes
153	227719	Contig_52988	545	545			A	C	No	Yes
154	227719	Contig_52988	56	56			A	C	No	Yes
155	227719	Contig_52988	742	742			A	T	No	Yes
156	227719	Contig_52988	515	515			C	G	No	Yes
157	254452	Contig_45005	309	309	A	G			Yes	No
158	254452	Contig_45005	318	318	A	G			Yes	No
159	254452	Contig_45005	129	129	C	T			Yes	No
160	254452	Contig_45005	222	222	T	G			Yes	No
161	225816	Contig_27824	27	27			T	C	No	Yes
162	225816	Contig_27824	704	704			A	T	No	Yes
163	225816	Contig_27824	800	800			G	A	No	Yes
164	225816	Contig_27824	943	943			C	T	No	Yes
165	225816	Contig_27824	1001	1001	C	T	C	T	Yes	Yes
166	225816	Contig_27824	970	970	A	G	A	G	Yes	Yes
167	225816	Contig_27824	750	750			C	T	No	Yes
168	225816	Contig_27824	899	899			G	A	No	Yes
169	225816	Contig_27824	893	893	C	T	C	T	Yes	Yes
170	225816	Contig_27824	37	37			C	A	No	Yes
171	225816	Contig_27824	19	19			T	C	No	Yes
172	225816	Contig_27824	513	513	T	C			Yes	No
173	247615	Contig_43623	489	489			A	G	No	Yes
174	247615	Contig_43623	17	17			T	C	No	Yes
175	247615	Contig_43623	665	665	A	C	A	C	Yes	Yes
176	247615	Contig_43623	723	723			G	A	No	Yes
177	247615	Contig_43623	692	692			T	C	No	Yes
178	247615	Contig_43623	318	318			C	T	No	Yes
179	247615	Contig_43623	13	13			G	A	No	Yes
180	247615	Contig_43623	27	27			G	A	No	Yes
181	247615	Contig_43623	283	283			G	C	No	Yes
182	247615	Contig_43623	61	61			G	C	No	Yes
183	247615	Contig_43623	213	213			A	T	No	Yes
184	247615	Contig_43623	326	326			T	C	No	Yes
185	247615	Contig_43623	534	534			T	A	No	Yes
186	247615	Contig_43623	668	668	A	T	A	T	Yes	Yes
187	247615	Contig_43623	779	779	G	T			Yes	No
188	247615	Contig_43623	450	450			A	T	No	Yes
189	247615	Contig_43623	73	73			A	T	No	Yes
190	247615	Contig_43623	89	89			T	C	No	Yes
191	247615	Contig_43623	164	164			C	T	No	Yes
192	247615	Contig_43623	357	357			T	C	No	Yes
193	262556	Contig_48836	564	564			G	T	No	Yes
194	262556	Contig_48836	563	563			G	C	No	Yes
195	262556	Contig_48836	554	554			G	A	No	Yes
196	262556	Contig_48836	486	486			A	G	No	Yes
197	262556	Contig_48836	328	328			G	C	No	Yes
198	262556	Contig_48836	208	208			A	T	No	Yes
199	262556	Contig_48836	684	684			A	C	No	Yes
200	262556	Contig_48836	682	682			T	C	No	Yes
201	262556	Contig_48836	356	356			C	T	No	Yes
202	262556	Contig_48836	510	510	T	C	T	C	Yes	Yes
203	262556	Contig_48836	536	536			T	A	No	Yes
204	262556	Contig_48836	357	357			C	T	No	Yes
205	262556	Contig_48836	329	329			A	G	No	Yes
206	262556	Contig_48836	525	525			C	T	No	Yes
207	248979	Contig_7213	149	149	C	T			Yes	No
208	248979	Contig_7213	59	59	A	G			Yes	No
209	248979	Contig_7213	103	103	C	T			Yes	No
210	242916	Contig_42846	340	340	G	A			Yes	No
211	236891	Contig_54909	201	201			A	G	No	Yes
212	236891	Contig_54909	179	179			A	T	No	Yes
213	236891	Contig_54909	134	134			A	T	No	Yes
214	236891	Contig_54909	245	245			T	A	No	Yes
215	236891	Contig_54909	236	236			C	T	No	Yes
216	236891	Contig_54909	1573	1573	T	C			Yes	No
217	236891	Contig_54909	41	41			G	T	No	Yes
218	236891	Contig_54909	316	316			C	G	No	Yes
219	233432	Contig_54181	516	516			A	C	No	Yes
220	233432	Contig_54181	936	936			G	C	No	Yes
221	233432	Contig_54181	744	744	C	T	C	T	Yes	Yes
222	233432	Contig_54181	765	765			A	G	No	Yes
223	233432	Contig_54181	820	820			A	T	No	Yes
224	233432	Contig_54181	551	551			T	C	No	Yes
225	233432	Contig_54181	821	821			G	C	No	Yes
226	233432	Contig_54181	433	433	A	T			Yes	No
227	239876	Contig_42247	1023	1023	C	G			Yes	No
228	239876	Contig_42247	1049	1049	G	A			Yes	No
229	236386	Contig_4116	1074	1074	G	A			Yes	No
230	236386	Contig_4116	2335	2335	A	T			Yes	No
231	236386	Contig_4116	1530	1530	G	A			Yes	No
232	236386	Contig_4116	2465	2465			C	T	No	Yes
233	236386	Contig_4116	2676	2676			C	T	No	Yes
234	236386	Contig_4116	2409	2409	G	A	G	A	Yes	Yes
235	236386	Contig_4116	2438	2438	A	G	A	G	Yes	Yes
236	236386	Contig_4116	1206	1206	G	A			Yes	No
237	236386	Contig_4116	2270	2270	G	A			Yes	No
238	236386	Contig_4116	2524	2524	A	T	A	T	Yes	Yes
239	236386	Contig_4116	2642	2642	A	T	A	T	Yes	Yes
240	236386	Contig_4116	2596	2596	C	T	C	T	Yes	Yes
241	236386	Contig_4116	2727	2727			T	C	No	Yes
242	236386	Contig_4116	2721	2721			T	A	No	Yes
243	236386	Contig_4116	2441	2441			G	A	No	Yes
244	236386	Contig_4116	2597	2597	A	G	A	G	Yes	Yes
245	236386	Contig_4116	1081	1081	T	C			Yes	No
246	236386	Contig_4116	2739	2739	T	G	T	G	Yes	Yes
247	236386	Contig_4116	1668	1668	T	C			Yes	No
248	236386	Contig_4116	948	948	C	T			Yes	No
249	236386	Contig_4116	2325	2325	G	A			Yes	No
250	236386	Contig_4116	951	951	C	T			Yes	No
251	236386	Contig_4116	2670	2670			A	T	No	Yes
252	236386	Contig_4116	1584	1584	G	A			Yes	No
253	236386	Contig_4116	2559	2559	A	T	A	T	Yes	Yes
254	236386	Contig_4116	2457	2457			G	A	No	Yes
255	236386	Contig_4116	1548	1548	T	C			Yes	No
256	236386	Contig_4116	2643	2643	G	C	G	C	Yes	Yes
257	236386	Contig_4116	2668	2668			A	G	No	Yes
258	236386	Contig_4116	2522	2522	T	C	T	C	Yes	Yes
259	236386	Contig_4116	1278	1278	A	C			Yes	No
260	236386	Contig_4116	2555	2555	T	A	T	A	Yes	Yes
261	236386	Contig_4116	2485	2485			T	C	No	Yes
262	212370	Contig_24834	1755	1755	A	C			Yes	No
263	212370	Contig_24834	1398	1398	G	A			Yes	No
264	212370	Contig_24834	1400	1400	G	T			Yes	No
265	212370	Contig_24834	1309	1309	C	T			Yes	No
266	212370	Contig_24834	1758	1758	G	C			Yes	No
267	210075	Contig_24381	237	237			A	G	No	Yes
268	210075	Contig_24381	538	538			A	T	No	Yes
269	210075	Contig_24381	33	33			T	A	No	Yes
270	210075	Contig_24381	673	673			T	C	No	Yes
271	210075	Contig_24381	309	309			G	A	No	Yes
272	210075	Contig_24381	887	887			C	T	No	Yes
273	210075	Contig_24381	68	68			G	C	No	Yes
274	210075	Contig_24381	801	801			G	T	No	Yes
275	210075	Contig_24381	18	18	T	G			Yes	No
276	210075	Contig_24381	77	77			T	C	No	Yes
277	210075	Contig_24381	388	388			A	G	No	Yes
278	210075	Contig_24381	595	595			G	A	No	Yes
279	210075	Contig_24381	840	840	T	A			Yes	No
280	210075	Contig_24381	57	57			A	C	No	Yes
281	210075	Contig_24381	194	194			A	G	No	Yes
282	210075	Contig_24381	280	280			C	G	No	Yes
283	210075	Contig_24381	547	547			A	G	No	Yes
284	210075	Contig_24381	550	550			G	A	No	Yes
285	223636	Contig_16292	613	613	A	G			Yes	No
286	223636	Contig_16292	461	461	G	C			Yes	No
287	223636	Contig_16292	31	31	G	C			Yes	No
288	223636	Contig_16292	313	313	G	A			Yes	No
289	223636	Contig_16292	301	301	G	A			Yes	No
290	244567	Contig_22174	70	70			G	T	No	Yes
291	244567	Contig_22174	487	487			C	T	No	Yes
292	244567	Contig_22174	256	256			G	A	No	Yes
293	230658	Contig_40424	480	480	A	C			Yes	No
294	208987	Contig_36697	452	452			G	C	No	Yes
295	208987	Contig_36697	443	443			G	T	No	Yes
296	208987	Contig_36697	91	91			G	A	No	Yes
297	208987	Contig_36697	475	475			G	A	No	Yes
298	208987	Contig_36697	202	202			A	G	No	Yes
299	208987	Contig_36697	377	377			T	C	No	Yes
300	208987	Contig_36697	81	81			T	G	No	Yes
301	208987	Contig_36697	556	556	G	A			Yes	No
302	208987	Contig_36697	232	232			T	G	No	Yes
303	208987	Contig_36697	432	432			G	C	No	Yes
304	208987	Contig_36697	525	525			A	G	No	Yes
305	256685	Contig_34749	1325	1325			C	T	No	Yes
306	256685	Contig_34749	1565	1565			G	A	No	Yes
307	256685	Contig_34749	1239	1239			T	C	No	Yes
308	256685	Contig_34749	1028	1028	C	T	C	T	Yes	Yes
309	256685	Contig_34749	1573	1573	A	G	A	G	Yes	Yes
310	256685	Contig_34749	1086	1086			T	C	No	Yes
311	256685	Contig_34749	932	932	G	A	G	A	Yes	Yes
312	256685	Contig_34749	898	898	T	G	T	G	Yes	Yes
313	256685	Contig_34749	1778	1778			T	C	No	Yes
314	256685	Contig_34749	1666	1666	C	T	C	T	Yes	Yes
315	256685	Contig_34749	1561	1561			T	A	No	Yes
316	256685	Contig_34749	1670	1670			G	A	No	Yes
317	256685	Contig_34749	75	75	A	G			Yes	No
318	256685	Contig_34749	1557	1557	C	G			Yes	No
319	256685	Contig_34749	12	12	A	G			Yes	No
320	256685	Contig_34749	1012	1012	G	A			Yes	No
321	256685	Contig_34749	1217	1217			G	A	No	Yes
322	256685	Contig_34749	1014	1014	G	A	G	A	Yes	Yes
323	243550	Contig_56362	673	673			A	T	No	Yes
324	243550	Contig_56362	66	66			T	C	No	Yes
325	243550	Contig_56362	115	115			G	T	No	Yes
326	234753	Contig_2961	91	91	A	G			Yes	No
327	234753	Contig_2961	86	86	T	A			Yes	No
328	207715	Contig_49157	152	152			A	C	No	Yes
329	207715	Contig_49157	190	190			C	T	No	Yes
330	207715	Contig_49157	339	339			A	G	No	Yes
331	207715	Contig_49157	302	302	C	T			Yes	No
332	207715	Contig_49157	341	341			G	A	No	Yes
333	244485	Contig_31941	516	516	C	G	C	G	Yes	Yes
334	244485	Contig_31941	241	241	A	T			Yes	No
335	244485	Contig_31941	347	347	G	T	G	T	Yes	Yes
336	244485	Contig_31941	801	801	A	G	A	G	Yes	Yes
337	244485	Contig_31941	401	401	C	T	C	T	Yes	Yes
338	244485	Contig_31941	166	166	C	A	C	A	Yes	Yes
339	244485	Contig_31941	154	154	C	T	C	T	Yes	Yes
340	244485	Contig_31941	161	161	G	T	G	T	Yes	Yes
341	244485	Contig_31941	359	359	T	C	T	C	Yes	Yes
342	244485	Contig_31941	662	662	T	A	T	A	Yes	Yes
343	244485	Contig_31941	873	873	C	T	C	T	Yes	Yes
344	244485	Contig_31941	111	111			A	C	No	Yes
345	244485	Contig_31941	536	536			A	G	No	Yes
346	244485	Contig_31941	797	797			A	G	No	Yes
347	244485	Contig_31941	550	550	G	A	G	A	Yes	Yes
348	244485	Contig_31941	719	719	A	G	A	G	Yes	Yes
349	251871	Contig_33596	222	222	C	T			Yes	No
350	244116	Contig_43059	269	269			A	T	No	Yes
351	244116	Contig_43059	230	230			C	G	No	Yes
352	244116	Contig_43059	176	176			T	C	No	Yes
353	244116	Contig_43059	121	121	T	C			Yes	No
354	239818	Contig_30894	709	709			G	A	No	Yes
355	239818	Contig_30894	747	747	G	T			Yes	No
356	239818	Contig_30894	685	685			G	A	No	Yes
357	239818	Contig_30894	661	661			G	A	No	Yes
358	239818	Contig_30894	377	377			G	A	No	Yes
359	239818	Contig_30894	688	688			T	A	No	Yes
360	239818	Contig_30894	754	754			A	G	No	Yes
361	239818	Contig_30894	292	292			G	T	No	Yes
362	239818	Contig_30894	532	532			G	A	No	Yes
363	239818	Contig_30894	708	708			C	T	No	Yes
364	239818	Contig_30894	1018	1018			T	C	No	Yes
365	239818	Contig_30894	574	574			C	T	No	Yes
366	239818	Contig_30894	609	609			C	T	No	Yes
367	253214	Contig_879	1353	1353	A	G			Yes	No
368	253214	Contig_879	1220	1220	C	G			Yes	No
369	253214	Contig_879	1356	1356	C	T			Yes	No
370	253214	Contig_879	1137	1137	A	G			Yes	No
371	253214	Contig_879	1113	1113	G	C			Yes	No
372	226887	Contig_5251	75	75	A	C			Yes	No
373	245582	Contig_32175	228	228	T	C			Yes	No
374	245582	Contig_32175	213	213	A	G			Yes	No
375	245582	Contig_32175	157	157	G	A			Yes	No
376	245582	Contig_32175	168	168	G	A			Yes	No
377	239053	Contig_55390	360	360			G	C	No	Yes
378	239053	Contig_55390	121	121	T	G			Yes	No
379	239053	Contig_55390	107	107	C	G			Yes	No
380	236186	Contig_54756	265	265	T	C			Yes	No
381	236186	Contig_54756	458	458			C	T	No	Yes
382	236186	Contig_54756	411	411			T	G	No	Yes
383	260755	Contig_47182	326	326			T	A	No	Yes
384	250092	Contig_4373	763	763	T	A			Yes	No
385	250092	Contig_4373	319	319	T	C			Yes	No
386	250092	Contig_4373	683	683	C	T			Yes	No
387	250092	Contig_4373	663	663	A	C			Yes	No
388	250092	Contig_4373	665	665	G	A			Yes	No
389	242295	Contig_56181	573	573	A	G			Yes	No
390	242295	Contig_56181	465	465	G	A			Yes	No
391	242677	Contig_42777	1513	1513	G	A			Yes	No
392	242677	Contig_42777	1406	1406	A	G			Yes	No
393	242677	Contig_42777	1089	1089			T	C	No	Yes
394	242677	Contig_42777	208	208	A	C			Yes	No
395	242677	Contig_42777	218	218	T	C			Yes	No
396	262423	Contig_48703	721	721			A	G	No	Yes
397	262423	Contig_48703	763	763			T	A	No	Yes
398	262423	Contig_48703	685	685			C	T	No	Yes
399	262423	Contig_48703	812	812			A	G	No	Yes
400	262423	Contig_48703	1024	1024	A	G			Yes	No
401	262423	Contig_48703	1063	1063			T	C	No	Yes
402	262423	Contig_48703	1066	1066			G	A	No	Yes
403	262423	Contig_48703	941	941			C	T	No	Yes
404	262423	Contig_48703	897	897			T	C	No	Yes
405	262423	Contig_48703	1045	1045			T	C	No	Yes
406	262423	Contig_48703	871	871			T	C	No	Yes
407	262423	Contig_48703	893	893			A	G	No	Yes
408	262423	Contig_48703	1017	1017	C	A			Yes	No
409	262423	Contig_48703	1096	1096	T	A			Yes	No
410	230689	Contig_28931	1480	1480	A	T	A	T	Yes	Yes
411	230689	Contig_28931	1398	1398			T	G	No	Yes
412	230689	Contig_28931	1528	1528	A	T			Yes	No
413	230689	Contig_28931	1510	1510	A	G			Yes	No
414	230689	Contig_28931	1517	1517	T	C			Yes	No
415	228286	Contig_17787	915	915	C	T			Yes	No
416	228286	Contig_17787	633	633	C	G			Yes	No
417	228286	Contig_17787	608	608	G	A			Yes	No
418	228286	Contig_17787	541	541	A	G			Yes	No
419	242562	Contig_21580	211	211	C	A			Yes	No
420	242562	Contig_21580	176	176	A	T			Yes	No
421	242562	Contig_21580	143	143	T	C			Yes	No
422	242562	Contig_21580	22	22	A	G			Yes	No
423	242562	Contig_21580	243	243	C	T			Yes	No
424	242562	Contig_21580	281	281	G	C			Yes	No
425	242562	Contig_21580	256	256	A	G			Yes	No
426	242562	Contig_21580	293	293	C	A			Yes	No
427	242562	Contig_21580	301	301	G	T			Yes	No
428	242346	Contig_42699	166	166	T	C			Yes	No
429	242346	Contig_42699	463	463	G	C			Yes	No
430	242346	Contig_42699	118	118	T	C			Yes	No
431	242346	Contig_42699	529	529	T	C			Yes	No
432	242346	Contig_42699	424	424	C	T			Yes	No
433	242346	Contig_42699	383	383	C	A			Yes	No
434	214866	Contig_37681	207	207	A	T	A	T	Yes	Yes
435	214866	Contig_37681	1920	1920			A	T	No	Yes
436	214866	Contig_37681	1944	1944			G	A	No	Yes
437	214866	Contig_37681	2085	2085			G	T	No	Yes
438	214866	Contig_37681	315	315	T	C	T	C	Yes	Yes
439	214866	Contig_37681	401	401	T	C	T	C	Yes	Yes
440	214866	Contig_37681	2053	2053			T	A	No	Yes
441	214866	Contig_37681	1976	1976			A	G	No	Yes
442	214866	Contig_37681	458	458			C	T	No	Yes
443	214866	Contig_37681	589	589			C	T	No	Yes
444	214866	Contig_37681	1945	1945			G	T	No	Yes
445	214866	Contig_37681	111	111	G	C	G	C	Yes	Yes
446	214866	Contig_37681	9	9			A	T	No	Yes
447	214866	Contig_37681	2120	2120			A	G	No	Yes
448	214866	Contig_37681	406	406			G	C	No	Yes
449	214866	Contig_37681	52	52			A	T	No	Yes
450	214866	Contig_37681	1998	1998			A	T	No	Yes
451	214866	Contig_37681	2115	2115			A	C	No	Yes
452	214866	Contig_37681	529	529			A	G	No	Yes
453	214866	Contig_37681	2139	2139			G	C	No	Yes
454	214866	Contig_37681	2006	2006			C	G	No	Yes
455	214866	Contig_37681	175	175	G	A	G	A	Yes	Yes
456	214866	Contig_37681	1986	1986			T	A	No	Yes
457	214866	Contig_37681	2049	2049			A	T	No	Yes
458	214866	Contig_37681	1953	1953			G	A	No	Yes
459	244545	Contig_5861	667	667	C	T			Yes	No
460	244545	Contig_5861	251	251	G	A			Yes	No
461	244545	Contig_5861	200	200	T	C			Yes	No
462	244545	Contig_5861	452	452	G	A			Yes	No
463	244545	Contig_5861	95	95	C	T			Yes	No
464	244545	Contig_5861	138	138	C	T			Yes	No
465	244545	Contig_5861	168	168	C	T			Yes	No
466	244545	Contig_5861	316	316	T	C			Yes	No
467	208322	Contig_49275	163	163	T	C			Yes	No
468	208322	Contig_49275	203	203	T	C			Yes	No
469	208322	Contig_49275	206	206	G	A			Yes	No
470	208322	Contig_49275	882	882	A	C			Yes	No
471	208322	Contig_49275	113	113	G	A			Yes	No
472	226301	Contig_27907	370	370	C	T			Yes	No
473	226301	Contig_27907	443	443	C	T			Yes	No
474	226301	Contig_27907	266	266			G	A	No	Yes
475	226301	Contig_27907	307	307	A	T	A	T	Yes	Yes
476	226301	Contig_27907	531	531			C	T	No	Yes
477	226301	Contig_27907	200	200			G	A	No	Yes
478	226301	Contig_27907	219	219			C	G	No	Yes
479	226301	Contig_27907	311	311	A	G	A	G	Yes	Yes
480	226301	Contig_27907	355	355	A	G			Yes	No
481	249542	Contig_43998	403	403			T	C	No	Yes
482	249542	Contig_43998	254	254			C	T	No	Yes
483	249542	Contig_43998	446	446	G	C			Yes	No
484	249542	Contig_43998	10	10			T	A	No	Yes
485	249542	Contig_43998	148	148	T	C	T	C	Yes	Yes
486	249542	Contig_43998	322	322	A	T	A	T	Yes	Yes
487	249542	Contig_43998	220	220	T	C	T	C	Yes	Yes
488	249542	Contig_43998	14	14			T	G	No	Yes
489	233548	Contig_19193	962	962	A	G			Yes	No
490	233548	Contig_19193	1734	1734			A	G	No	Yes
491	233548	Contig_19193	1698	1698	C	G	C	G	Yes	Yes
492	233548	Contig_19193	586	586	T	G			Yes	No
493	233548	Contig_19193	1916	1916			A	G	No	Yes
494	233548	Contig_19193	1614	1614	C	G	C	G	Yes	Yes
495	233548	Contig_19193	1150	1150	C	T			Yes	No
496	233548	Contig_19193	1423	1423	T	C			Yes	No
497	233548	Contig_19193	1390	1390	A	G			Yes	No
498	233548	Contig_19193	953	953	G	C			Yes	No
499	233548	Contig_19193	1149	1149	G	A			Yes	No
500	233548	Contig_19193	1398	1398	G	A			Yes	No
501	233548	Contig_19193	1682	1682	A	G	A	G	Yes	Yes
502	233548	Contig_19193	518	518	G	T			Yes	No
503	233548	Contig_19193	863	863	G	C			Yes	No
504	233548	Contig_19193	752	752	T	C			Yes	No
505	233548	Contig_19193	1003	1003	G	A			Yes	No
506	233548	Contig_19193	1099	1099	C	G			Yes	No
507	233548	Contig_19193	1185	1185	A	G			Yes	No
508	233548	Contig_19193	1822	1822			T	C	No	Yes
509	233548	Contig_19193	499	499	C	G			Yes	No
510	233548	Contig_19193	1372	1372	A	G			Yes	No
511	233548	Contig_19193	1717	1717			C	A	No	Yes
512	233548	Contig_19193	1842	1842	C	G	C	G	Yes	Yes
513	233548	Contig_19193	1151	1151	C	G			Yes	No
514	238493	Contig_30640	70	70	G	A			Yes	No
515	238493	Contig_30640	117	117	T	C			Yes	No
516	241009	Contig_55854	2054	2054			T	C	No	Yes
517	241009	Contig_55854	1948	1948			G	A	No	Yes
518	241009	Contig_55854	2082	2082			G	T	No	Yes
519	241009	Contig_55854	452	452			A	G	No	Yes
520	241009	Contig_55854	2043	2043			A	C	No	Yes
521	241009	Contig_55854	2072	2072			C	T	No	Yes
522	241009	Contig_55854	1982	1982			T	G	No	Yes
523	241009	Contig_55854	2070	2070			G	A	No	Yes
524	241009	Contig_55854	1996	1996			T	C	No	Yes
525	241009	Contig_55854	1956	1956			G	A	No	Yes
526	241009	Contig_55854	2012	2012			T	C	No	Yes
527	241009	Contig_55854	1925	1925			G	A	No	Yes
528	241009	Contig_55854	2019	2019			A	C	No	Yes
529	241009	Contig_55854	2123	2123			A	G	No	Yes
530	241009	Contig_55854	1978	1978			A	T	No	Yes
531	241009	Contig_55854	1967	1967			G	A	No	Yes
532	241009	Contig_55854	2069	2069			A	G	No	Yes
533	241009	Contig_55854	2091	2091			G	T	No	Yes
534	241009	Contig_55854	1972	1972			A	G	No	Yes
535	241009	Contig_55854	89	89			C	T	No	Yes
536	211894	Contig_24707	182	182	T	C			Yes	No
537	211894	Contig_24707	77	77	G	A			Yes	No
538	211894	Contig_24707	76	76	T	C			Yes	No
539	211894	Contig_24707	65	65	T	A			Yes	No
540	253865	Contig_9110	563	563	A	G	A	G	Yes	Yes
541	253865	Contig_9110	809	809			A	T	No	Yes
542	253865	Contig_9110	330	330	C	T	C	T	Yes	Yes
543	253865	Contig_9110	558	558			T	C	No	Yes
544	253865	Contig_9110	263	263	T	C	T	C	Yes	Yes
545	253865	Contig_9110	377	377	T	C	T	C	Yes	Yes
546	253865	Contig_9110	878	878	C	T	C	T	Yes	Yes
547	253865	Contig_9110	408	408	G	A	G	A	Yes	Yes
548	253865	Contig_9110	1147	1147	T	G			Yes	No
549	253865	Contig_9110	66	66	G	A			Yes	No
550	253865	Contig_9110	683	683	G	A	G	A	Yes	Yes
551	253865	Contig_9110	255	255	G	A	G	A	Yes	Yes
552	253865	Contig_9110	838	838			A	T	No	Yes
553	253865	Contig_9110	1207	1207	A	G			Yes	No
554	248192	Contig_43728	212	212			G	A	No	Yes
555	248192	Contig_43728	228	228			A	C	No	Yes
556	248192	Contig_43728	185	185			T	A	No	Yes
557	248192	Contig_43728	859	859	G	A			Yes	No
558	248192	Contig_43728	502	502			C	A	No	Yes
559	248192	Contig_43728	307	307			C	T	No	Yes
560	248192	Contig_43728	188	188			A	T	No	Yes
561	248192	Contig_43728	1068	1068	C	T			Yes	No
562	245774	Contig_43320	1090	1090			T	C	No	Yes
563	245774	Contig_43320	2004	2004			T	C	No	Yes
564	245774	Contig_43320	659	659			G	A	No	Yes
565	245774	Contig_43320	916	916			C	T	No	Yes
566	245774	Contig_43320	1796	1796			T	G	No	Yes
567	245774	Contig_43320	1906	1906	T	C			Yes	No
568	245774	Contig_43320	1798	1798			T	G	No	Yes
569	245774	Contig_43320	1420	1420			T	C	No	Yes
570	245774	Contig_43320	1673	1673	G	C	G	C	Yes	Yes
571	245774	Contig_43320	1135	1135			C	T	No	Yes
572	245774	Contig_43320	1120	1120			C	T	No	Yes
573	245774	Contig_43320	952	952			T	C	No	Yes
574	245774	Contig_43320	1261	1261			T	G	No	Yes
575	245774	Contig_43320	1672	1672	T	A			Yes	No
576	245774	Contig_43320	1715	1715	A	G	A	G	Yes	Yes
577	245774	Contig_43320	880	880			A	G	No	Yes
578	245774	Contig_43320	964	964			G	A	No	Yes
579	245774	Contig_43320	1665	1665			C	G	No	Yes
580	245774	Contig_43320	1036	1036			G	A	No	Yes
581	245774	Contig_43320	622	622			T	A	No	Yes
582	245774	Contig_43320	714	714			C	A	No	Yes
583	245774	Contig_43320	1015	1015			T	C	No	Yes
584	245774	Contig_43320	1803	1803	A	T	A	T	Yes	Yes
585	245774	Contig_43320	1321	1321			T	C	No	Yes
586	245774	Contig_43320	1983	1983			T	G	No	Yes
587	245774	Contig_43320	1381	1381			C	T	No	Yes
588	245774	Contig_43320	1738	1738	A	G	A	G	Yes	Yes
589	245774	Contig_43320	791	791			G	T	No	Yes
590	245774	Contig_43320	1491	1491			G	T	No	Yes
591	220184	Contig_26546	1248	1248	C	T			Yes	No
592	220184	Contig_26546	1273	1273	C	A			Yes	No
593	220184	Contig_26546	1229	1229	C	T			Yes	No
594	220184	Contig_26546	870	870	A	T	A	T	Yes	Yes
595	220184	Contig_26546	943	943	C	G	C	G	Yes	Yes
596	220184	Contig_26546	681	681			T	C	No	Yes
597	220184	Contig_26546	1152	1152	C	T	C	T	Yes	Yes
598	220184	Contig_26546	414	414			C	T	No	Yes
599	220184	Contig_26546	666	666			G	A	No	Yes
600	220184	Contig_26546	735	735			T	A	No	Yes
601	239662	Contig_20832	542	542	G	A	G	A	Yes	Yes
602	239662	Contig_20832	710	710	G	A			Yes	No
603	239662	Contig_20832	280	280	T	C	T	C	Yes	Yes
604	239662	Contig_20832	57	57	G	T			Yes	No
605	239662	Contig_20832	655	655			A	T	No	Yes
606	239662	Contig_20832	622	622			C	T	No	Yes
607	239662	Contig_20832	14	14	C	A			Yes	No
608	239662	Contig_20832	38	38	G	C			Yes	No
609	239662	Contig_20832	535	535	T	C	T	C	Yes	Yes
610	239662	Contig_20832	722	722	A	C			Yes	No
611	239662	Contig_20832	43	43	A	C			Yes	No
612	239662	Contig_20832	671	671	A	G	A	G	Yes	Yes
613	233450	Contig_29506	710	710	G	A	G	A	Yes	Yes
614	233450	Contig_29506	631	631	A	G	A	G	Yes	Yes
615	233450	Contig_29506	842	842			G	A	No	Yes
616	233450	Contig_29506	268	268	A	T	A	T	Yes	Yes
617	233450	Contig_29506	591	591	C	T	C	T	Yes	Yes
618	233450	Contig_29506	672	672	A	G	A	G	Yes	Yes
619	233450	Contig_29506	717	717	G	T	G	T	Yes	Yes
620	233450	Contig_29506	214	214	A	G	A	G	Yes	Yes
621	233450	Contig_29506	256	256	T	A	T	A	Yes	Yes
622	233450	Contig_29506	654	654	A	G	A	G	Yes	Yes
623	233450	Contig_29506	525	525	A	G	A	G	Yes	Yes
624	233450	Contig_29506	473	473	G	A	G	A	Yes	Yes
625	224507	Contig_27512	910	910	G	T			Yes	No
626	224507	Contig_27512	549	549	A	G	A	G	Yes	Yes
627	224507	Contig_27512	437	437	A	C	A	C	Yes	Yes
628	224507	Contig_27512	280	280			C	T	No	Yes
629	224507	Contig_27512	138	138			T	C	No	Yes
630	224507	Contig_27512	523	523	A	C	A	C	Yes	Yes
631	224507	Contig_27512	97	97	G	A	G	A	Yes	Yes
632	224507	Contig_27512	258	258	A	T	A	T	Yes	Yes
633	224507	Contig_27512	158	158			C	T	No	Yes
634	224507	Contig_27512	308	308	A	T	A	T	Yes	Yes
635	224507	Contig_27512	49	49			T	G	No	Yes
636	224507	Contig_27512	376	376	G	A	G	A	Yes	Yes
637	224507	Contig_27512	736	736			T	C	No	Yes
638	224507	Contig_27512	169	169			T	G	No	Yes
639	224507	Contig_27512	270	270	C	A	C	A	Yes	Yes
640	219453	Contig_26407	533	533			C	G	No	Yes
641	219453	Contig_26407	50	50			C	T	No	Yes
642	219453	Contig_26407	225	225	G	A	G	A	Yes	Yes
643	219453	Contig_26407	228	228	T	G			Yes	No
644	219453	Contig_26407	620	620			C	T	No	Yes
645	219453	Contig_26407	213	213			A	G	No	Yes
646	219453	Contig_26407	287	287	A	G	A	G	Yes	Yes
647	219453	Contig_26407	26	26	T	C	T	C	Yes	Yes
648	219453	Contig_26407	202	202	A	G	A	G	Yes	Yes
649	219453	Contig_26407	491	491	A	G	A	G	Yes	Yes
650	219453	Contig_26407	623	623			T	G	No	Yes
651	219453	Contig_26407	82	82			A	C	No	Yes
652	238770	Contig_20577	380	380			G	A	No	Yes
653	227447	Contig_39762	179	179	C	A			Yes	No
654	248934	Contig_32833	595	595	T	C	T	C	Yes	Yes
655	248934	Contig_32833	124	124	A	G	A	G	Yes	Yes
656	248934	Contig_32833	27	27	C	T	C	T	Yes	Yes
657	248934	Contig_32833	577	577	G	A	G	A	Yes	Yes
658	248934	Contig_32833	534	534			C	T	No	Yes
659	248934	Contig_32833	1025	1025	G	A			Yes	No
660	248934	Contig_32833	480	480	A	G	A	G	Yes	Yes
661	248934	Contig_32833	20	20			T	A	No	Yes
662	248934	Contig_32833	878	878	C	T			Yes	No
663	248934	Contig_32833	216	216			A	C	No	Yes
664	248934	Contig_32833	683	683	T	C	T	C	Yes	Yes
665	248934	Contig_32833	444	444	A	C	A	C	Yes	Yes
666	248934	Contig_32833	525	525	A	G	A	G	Yes	Yes
667	248934	Contig_32833	301	301	A	G	A	G	Yes	Yes
668	236850	Contig_20042	804	804	T	C	T	C	Yes	Yes
669	236850	Contig_20042	369	369	C	G	C	G	Yes	Yes
670	236850	Contig_20042	1059	1059	A	G			Yes	No
671	236850	Contig_20042	312	312	G	A	G	A	Yes	Yes
672	236850	Contig_20042	948	948	A	G			Yes	No
673	236850	Contig_20042	195	195	G	T			Yes	No
674	236850	Contig_20042	1125	1125	C	T			Yes	No
675	236850	Contig_20042	1158	1158	T	G			Yes	No
676	248399	Contig_23130	53	53			T	G	No	Yes
677	248399	Contig_23130	248	248			C	T	No	Yes
678	248399	Contig_23130	89	89			A	T	No	Yes
679	235649	Contig_30011	786	786	A	G			Yes	No
680	235649	Contig_30011	463	463	T	A			Yes	No
681	235649	Contig_30011	1003	1003	A	T			Yes	No
682	235649	Contig_30011	749	749	T	C			Yes	No
683	235649	Contig_30011	114	114	A	C			Yes	No
684	235649	Contig_30011	482	482	A	C			Yes	No
685	235649	Contig_30011	677	677	C	A			Yes	No
686	235649	Contig_30011	946	946	C	G			Yes	No
687	235649	Contig_30011	171	171	A	G			Yes	No
688	235649	Contig_30011	866	866	T	C			Yes	No
689	235649	Contig_30011	735	735	C	T			Yes	No
690	206685	Contig_36253	63	63			T	A	No	Yes
691	206685	Contig_36253	582	582			T	C	No	Yes
692	206685	Contig_36253	259	259			T	C	No	Yes
693	206685	Contig_36253	118	118			A	G	No	Yes
694	206685	Contig_36253	332	332			C	T	No	Yes
695	206685	Contig_36253	138	138			T	C	No	Yes
696	206685	Contig_36253	396	396			A	G	No	Yes
697	206685	Contig_36253	60	60			A	T	No	Yes
698	206685	Contig_36253	526	526			A	C	No	Yes
699	206685	Contig_36253	382	382			T	A	No	Yes
700	206685	Contig_36253	62	62			G	T	No	Yes
701	259694	Contig_35862	1074	1074	T	C	T	C	Yes	Yes
702	259694	Contig_35862	387	387	A	C	A	C	Yes	Yes
703	259694	Contig_35862	1060	1060	A	G	A	G	Yes	Yes
704	259694	Contig_35862	165	165	T	C	T	C	Yes	Yes
705	259694	Contig_35862	942	942	A	G	A	G	Yes	Yes
706	259694	Contig_35862	282	282	C	A	C	A	Yes	Yes
707	259694	Contig_35862	1059	1059			T	G	No	Yes
708	259694	Contig_35862	1295	1295	A	C	A	C	Yes	Yes
709	259694	Contig_35862	1111	1111			T	G	No	Yes
710	259694	Contig_35862	174	174	G	T	G	T	Yes	Yes
711	259694	Contig_35862	939	939	T	A	T	A	Yes	Yes
712	259694	Contig_35862	1279	1279			A	G	No	Yes
713	259694	Contig_35862	889	889	C	T	C	T	Yes	Yes
714	259694	Contig_35862	426	426			T	A	No	Yes
715	259694	Contig_35862	134	134	A	C	A	C	Yes	Yes
716	259694	Contig_35862	704	704	C	G	C	G	Yes	Yes
717	259694	Contig_35862	1046	1046	A	G	A	G	Yes	Yes
718	259694	Contig_35862	9	9			A	T	No	Yes
719	259694	Contig_35862	534	534	T	C	T	C	Yes	Yes
720	259694	Contig_35862	540	540	C	T	C	T	Yes	Yes
721	259694	Contig_35862	783	783	C	A	C	A	Yes	Yes
722	259694	Contig_35862	176	176			T	G	No	Yes
723	259694	Contig_35862	591	591			G	T	No	Yes
724	259694	Contig_35862	1278	1278	G	A	G	A	Yes	Yes
725	259694	Contig_35862	1379	1379			G	A	No	Yes
726	259694	Contig_35862	666	666			T	C	No	Yes
727	259694	Contig_35862	45	45			T	C	No	Yes
728	259694	Contig_35862	411	411	G	A	G	A	Yes	Yes
729	259694	Contig_35862	73	73	G	A	G	A	Yes	Yes
730	250145	Contig_23506	693	693			T	C	No	Yes
731	250145	Contig_23506	1236	1236	C	T			Yes	No
732	250145	Contig_23506	726	726			A	G	No	Yes
733	250145	Contig_23506	491	491			G	T	No	Yes
734	250145	Contig_23506	586	586			A	T	No	Yes
735	250145	Contig_23506	683	683			A	G	No	Yes
736	250145	Contig_23506	583	583			G	A	No	Yes
737	250145	Contig_23506	869	869	A	G	A	G	Yes	Yes
738	250145	Contig_23506	761	761			T	A	No	Yes
739	250145	Contig_23506	595	595			G	C	No	Yes
740	250145	Contig_23506	636	636			T	A	No	Yes
741	250145	Contig_23506	1142	1142	T	A			Yes	No
742	250145	Contig_23506	1001	1001	G	A	G	A	Yes	Yes
743	250145	Contig_23506	1211	1211	G	A			Yes	No
744	250145	Contig_23506	717	717			T	C	No	Yes
745	250145	Contig_23506	493	493			A	G	No	Yes
746	261794	Contig_48123	252	252			T	C	No	Yes
747	261794	Contig_48123	155	155			C	T	No	Yes
748	261794	Contig_48123	131	131			C	A	No	Yes
749	261794	Contig_48123	53	53			C	T	No	Yes
750	261794	Contig_48123	352	352			A	G	No	Yes
751	261794	Contig_48123	24	24			C	T	No	Yes
752	261794	Contig_48123	43	43			T	G	No	Yes
753	245456	Contig_43256	427	427	T	C			Yes	No
754	245456	Contig_43256	407	407	A	G			Yes	No
755	254983	Contig_9598	626	626			C	T	No	Yes
756	254983	Contig_9598	552	552			A	C	No	Yes
757	254983	Contig_9598	585	585			G	T	No	Yes
758	254983	Contig_9598	435	435			C	G	No	Yes
759	254983	Contig_9598	331	331	C	A	C	A	Yes	Yes
760	254983	Contig_9598	628	628			G	A	No	Yes
761	254983	Contig_9598	644	644			T	C	No	Yes
762	254983	Contig_9598	174	174	G	A	G	A	Yes	Yes
763	254983	Contig_9598	349	349			C	A	No	Yes
764	254983	Contig_9598	583	583			C	T	No	Yes
765	254983	Contig_9598	576	576			C	A	No	Yes
766	254983	Contig_9598	553	553			A	C	No	Yes
767	254983	Contig_9598	252	252			C	T	No	Yes
768	254983	Contig_9598	94	94			T	C	No	Yes
769	254983	Contig_9598	153	153	A	T	A	T	Yes	Yes
770	254983	Contig_9598	265	265			A	T	No	Yes
771	254983	Contig_9598	223	223			A	G	No	Yes
772	245360	Contig_6162	254	254	G	C			Yes	No
773	245360	Contig_6162	311	311	C	T			Yes	No
774	215093	Contig_25404	137	137	T	C			Yes	No
775	215093	Contig_25404	294	294	G	T			Yes	No
776	215093	Contig_25404	710	710	T	C			Yes	No
777	215093	Contig_25404	461	461	T	C			Yes	No
778	215093	Contig_25404	248	248	T	C			Yes	No
779	215093	Contig_25404	133	133	T	A			Yes	No
780	215093	Contig_25404	515	515	T	C			Yes	No
781	235965	Contig_19814	914	914	G	T			Yes	No
782	222907	Contig_1569	72	72	C	T			Yes	No
783	217232	Contig_14281	382	382	C	T			Yes	No
784	217232	Contig_14281	340	340	C	T			Yes	No
785	213537	Contig_25078	993	993	G	A			Yes	No
786	213537	Contig_25078	605	605	T	A			Yes	No
787	213537	Contig_25078	547	547	A	G			Yes	No
788	213537	Contig_25078	827	827	T	A			Yes	No
789	213537	Contig_25078	282	282	G	A			Yes	No
790	213537	Contig_25078	543	543	T	C			Yes	No
791	213537	Contig_25078	991	991	A	G			Yes	No
792	213537	Contig_25078	917	917	C	T			Yes	No
793	213537	Contig_25078	668	668	G	A			Yes	No
794	213537	Contig_25078	469	469	T	C			Yes	No
795	213537	Contig_25078	435	435	G	T			Yes	No
796	213537	Contig_25078	201	201	G	A			Yes	No
797	213537	Contig_25078	792	792	G	T			Yes	No
798	213537	Contig_25078	725	725	G	C			Yes	No
799	230747	Contig_18491	436	436			C	T	No	Yes
800	230747	Contig_18491	461	461			G	C	No	Yes
801	230747	Contig_18491	37	37			C	A	No	Yes
802	230747	Contig_18491	7	7			G	A	No	Yes
803	230747	Contig_18491	16	16			T	C	No	Yes
804	230747	Contig_18491	441	441			C	T	No	Yes
805	230747	Contig_18491	105	105	G	A			Yes	No
806	230747	Contig_18491	113	113			C	A	No	Yes
807	256332	Contig_10113	201	201	C	T			Yes	No
808	256332	Contig_10113	165	165	G	A			Yes	No
809	256332	Contig_10113	102	102	G	A			Yes	No
810	257598	Contig_45723	953	953			C	T	No	Yes
811	257598	Contig_45723	713	713			T	C	No	Yes
812	257598	Contig_45723	709	709			G	A	No	Yes
813	257598	Contig_45723	661	661			C	G	No	Yes
814	257598	Contig_45723	631	631			C	A	No	Yes
815	257598	Contig_45723	800	800			A	T	No	Yes
816	257598	Contig_45723	429	429			A	G	No	Yes
817	257598	Contig_45723	670	670			G	A	No	Yes
818	257598	Contig_45723	871	871			T	C	No	Yes
819	257598	Contig_45723	821	821			C	T	No	Yes
820	257598	Contig_45723	1044	1044			C	T	No	Yes
821	257598	Contig_45723	823	823			G	A	No	Yes
822	257598	Contig_45723	504	504			C	T	No	Yes
823	260219	Contig_46863	733	733			T	C	No	Yes
824	260219	Contig_46863	163	163			T	A	No	Yes
825	260219	Contig_46863	104	104			G	A	No	Yes
826	260219	Contig_46863	142	142			C	A	No	Yes
827	260219	Contig_46863	742	742			T	G	No	Yes
828	260219	Contig_46863	47	47			T	A	No	Yes
829	258346	Contig_35242	350	350	T	C			Yes	No
830	258346	Contig_35242	707	707	G	T			Yes	No
831	232835	Contig_40879	123	123	C	T			Yes	No
832	232835	Contig_40879	142	142	G	A			Yes	No
833	232835	Contig_40879	57	57	T	C			Yes	No
834	232835	Contig_40879	150	150	G	T			Yes	No
835	214355	Contig_13350	366	366			T	A	No	Yes
836	209074	Contig_24131	713	713	A	C	A	C	Yes	Yes
837	209074	Contig_24131	371	371	C	T			Yes	No
838	209074	Contig_24131	836	836			A	G	No	Yes
839	209074	Contig_24131	436	436			C	T	No	Yes
840	209074	Contig_24131	486	486			C	T	No	Yes
841	209074	Contig_24131	600	600	A	G	A	G	Yes	Yes
842	209074	Contig_24131	794	794	A	T	A	T	Yes	Yes
843	209074	Contig_24131	469	469			G	C	No	Yes
844	209074	Contig_24131	281	281	T	A			Yes	No
845	209074	Contig_24131	929	929	T	G			Yes	No
846	209074	Contig_24131	515	515	A	G	A	G	Yes	Yes
847	206856	Contig_23612	495	495	T	C			Yes	No
848	206856	Contig_23612	561	561	T	C			Yes	No
849	206856	Contig_23612	540	540	A	G			Yes	No
850	206856	Contig_23612	651	651	A	G			Yes	No
851	206856	Contig_23612	257	257	G	A			Yes	No
852	208725	Contig_36643	52	52	T	A	T	A	Yes	Yes
853	208725	Contig_36643	4	4			G	A	No	Yes
854	208725	Contig_36643	999	999	T	C			Yes	No
855	208725	Contig_36643	61	61	A	C	A	C	Yes	Yes
856	208725	Contig_36643	226	226			T	C	No	Yes
857	219410	Contig_26397	1511	1511	G	T			Yes	No
858	219410	Contig_26397	1440	1440			T	C	No	Yes
859	219410	Contig_26397	1248	1248			C	A	No	Yes
860	219410	Contig_26397	873	873			A	G	No	Yes
861	219410	Contig_26397	1314	1314			A	C	No	Yes
862	219410	Contig_26397	1445	1445	C	T	C	T	Yes	Yes
863	219410	Contig_26397	396	396			G	A	No	Yes
864	219410	Contig_26397	1278	1278			T	A	No	Yes
865	219410	Contig_26397	1485	1485			A	T	No	Yes
866	219410	Contig_26397	1412	1412			A	T	No	Yes
867	240050	Contig_55645	2352	2352			G	A	No	Yes
868	240050	Contig_55645	2888	2888	T	C	T	C	Yes	Yes
869	240050	Contig_55645	1216	1216	T	G			Yes	No
870	240050	Contig_55645	2774	2774	G	A	G	A	Yes	Yes
871	240050	Contig_55645	2020	2020	A	G	A	G	Yes	Yes
872	240050	Contig_55645	2483	2483			G	A	No	Yes
873	240050	Contig_55645	2833	2833	T	C	T	C	Yes	Yes
874	240050	Contig_55645	1685	1685	G	T			Yes	No
875	240050	Contig_55645	2752	2752			A	T	No	Yes
876	240050	Contig_55645	2532	2532	A	G			Yes	No
877	240050	Contig_55645	1930	1930			A	G	No	Yes
878	240050	Contig_55645	3069	3069	C	T	C	T	Yes	Yes
879	240050	Contig_55645	2680	2680	G	A	G	A	Yes	Yes
880	240050	Contig_55645	2689	2689	C	T	C	T	Yes	Yes
881	240050	Contig_55645	2705	2705	A	C	A	C	Yes	Yes
882	240050	Contig_55645	3157	3157	G	T	G	T	Yes	Yes
883	240050	Contig_55645	2995	2995			T	C	No	Yes
884	240050	Contig_55645	2749	2749	C	T			Yes	No
885	240050	Contig_55645	2499	2499	G	A	G	A	Yes	Yes
886	240050	Contig_55645	2872	2872	C	G	C	G	Yes	Yes
887	240050	Contig_55645	2458	2458	C	T	T	C	Yes	Yes
888	240050	Contig_55645	2930	2930			A	T	No	Yes
889	240050	Contig_55645	3017	3017			T	C	No	Yes
890	240050	Contig_55645	1691	1691	T	G			Yes	No
891	240050	Contig_55645	3156	3156	C	T	C	T	Yes	Yes
892	210691	Contig_36927	354	354	G	A			Yes	No
893	210691	Contig_36927	428	428	G	A			Yes	No
894	210691	Contig_36927	400	400	C	T			Yes	No
895	210691	Contig_36927	465	465	C	T			Yes	No
896	211125	Contig_12298	425	425	C	T			Yes	No
897	211125	Contig_12298	285	285	G	A			Yes	No
898	219640	Contig_26414	77	77	C	A			Yes	No
899	252718	Contig_8570	1388	1388			A	C	No	Yes
900	252718	Contig_8570	1082	1082			A	G	No	Yes
901	252718	Contig_8570	670	670			A	G	No	Yes
902	252718	Contig_8570	989	989			G	A	No	Yes
903	252718	Contig_8570	1181	1181	T	C	T	C	Yes	Yes
904	252718	Contig_8570	1482	1482	T	C	T	C	Yes	Yes
905	252718	Contig_8570	1221	1221	A	G	A	G	Yes	Yes
906	252718	Contig_8570	1528	1528	T	C	T	C	Yes	Yes
907	252718	Contig_8570	1571	1571	G	T			Yes	No
908	252718	Contig_8570	1167	1167			A	G	No	Yes
909	252718	Contig_8570	1687	1687	T	A			Yes	No
910	252718	Contig_8570	1206	1206	C	T	C	T	Yes	Yes
911	252718	Contig_8570	1395	1395			A	G	No	Yes
912	252718	Contig_8570	890	890			A	C	No	Yes
913	252718	Contig_8570	1548	1548			T	C	No	Yes
914	252718	Contig_8570	1383	1383	G	A	G	A	Yes	Yes
915	252718	Contig_8570	1625	1625	G	T			Yes	No
916	252718	Contig_8570	1446	1446			T	A	No	Yes
917	252718	Contig_8570	1129	1129			C	T	No	Yes
918	252718	Contig_8570	1448	1448	G	A	G	A	Yes	Yes
919	252718	Contig_8570	1653	1653	A	G			Yes	No
920	252718	Contig_8570	1052	1052			T	C	No	Yes
921	252718	Contig_8570	1658	1658	C	G			Yes	No
922	261692	Contig_48021	440	440	G	A			Yes	No
923	208944	Contig_11655	310	310	C	T			Yes	No
924	208944	Contig_11655	266	266	A	G			Yes	No
925	212962	Contig_12899	365	365			A	G	No	Yes
926	212962	Contig_12899	825	825	G	A	G	A	Yes	Yes
927	212962	Contig_12899	1296	1296	A	T			Yes	No
928	212962	Contig_12899	107	107	A	G	A	G	Yes	Yes
929	212962	Contig_12899	397	397	C	T	C	T	Yes	Yes
930	212962	Contig_12899	1332	1332	A	G			Yes	No
931	212962	Contig_12899	72	72			T	A	No	Yes
932	212962	Contig_12899	419	419	C	T	C	T	Yes	Yes
933	212962	Contig_12899	1374	1374	C	T			Yes	No
934	212962	Contig_12899	1073	1073	A	G			Yes	No
935	212962	Contig_12899	1122	1122	A	G	A	G	Yes	Yes
936	212962	Contig_12899	888	888	T	C	T	C	Yes	Yes
937	212962	Contig_12899	1414	1414	C	T			Yes	No
938	212962	Contig_12899	510	510	T	C	T	C	Yes	Yes
939	212962	Contig_12899	1278	1278	G	A			Yes	No
940	212962	Contig_12899	337	337			T	G	No	Yes
941	212962	Contig_12899	1575	1575	A	C			Yes	No
942	212962	Contig_12899	866	866	T	C	T	C	Yes	Yes
943	212962	Contig_12899	603	603	T	G	T	G	Yes	Yes
944	252590	Contig_3372	571	571			C	T	No	Yes
945	252590	Contig_3372	254	254			C	T	No	Yes
946	252590	Contig_3372	236	236			A	T	No	Yes
947	252590	Contig_3372	473	473			C	T	No	Yes
948	252590	Contig_3372	430	430			G	A	No	Yes
949	251260	Contig_7958	404	404	G	A			Yes	No
950	251903	Contig_44443	1233	1233			A	G	No	Yes
951	251903	Contig_44443	64	64	A	T			Yes	No
952	251903	Contig_44443	959	959			G	A	No	Yes
953	251903	Contig_44443	1243	1243			C	T	No	Yes
954	251903	Contig_44443	1324	1324			C	T	No	Yes
955	251903	Contig_44443	591	591			T	G	No	Yes
956	251903	Contig_44443	1244	1244			A	G	No	Yes
957	251903	Contig_44443	1301	1301			C	A	No	Yes
958	251903	Contig_44443	1184	1184			G	C	No	Yes
959	251903	Contig_44443	1338	1338	G	A	G	A	Yes	Yes
960	251903	Contig_44443	1033	1033			A	G	No	Yes
961	234224	Contig_29732	387	387	A	C			Yes	No
962	234224	Contig_29732	855	855	A	G			Yes	No
963	234224	Contig_29732	600	600	G	A			Yes	No
964	234224	Contig_29732	111	111	T	A			Yes	No
965	234224	Contig_29732	423	423	C	T			Yes	No
966	234224	Contig_29732	249	249	C	T			Yes	No
967	234224	Contig_29732	438	438	G	A			Yes	No
968	228402	Contig_28444	833	833	G	A	G	A	Yes	Yes
969	228402	Contig_28444	1270	1270			T	G	No	Yes
970	228402	Contig_28444	143	143			A	T	No	Yes
971	228402	Contig_28444	1205	1205			T	A	No	Yes
972	228402	Contig_28444	900	900			A	T	No	Yes
973	228402	Contig_28444	1010	1010	A	G			Yes	No
974	228402	Contig_28444	1155	1155	A	G	A	G	Yes	Yes
975	228402	Contig_28444	23	23			A	T	No	Yes
976	228402	Contig_28444	806	806	C	A	C	A	Yes	Yes
977	228402	Contig_28444	325	325	G	A	G	A	Yes	Yes
978	228402	Contig_28444	82	82	G	T	G	T	Yes	Yes
979	228402	Contig_28444	403	403			A	T	No	Yes
980	228402	Contig_28444	128	128	C	T	C	T	Yes	Yes
981	228402	Contig_28444	120	120			C	G	No	Yes
982	228402	Contig_28444	182	182	C	G	C	G	Yes	Yes
983	228402	Contig_28444	786	786	C	T	C	T	Yes	Yes
984	228402	Contig_28444	690	690	A	G	A	G	Yes	Yes
985	228402	Contig_28444	1107	1107	G	A	G	A	Yes	Yes
986	228402	Contig_28444	1280	1280			G	A	No	Yes
987	228402	Contig_28444	1103	1103	G	A	G	A	Yes	Yes
988	228402	Contig_28444	748	748	C	G	C	G	Yes	Yes
989	228402	Contig_28444	664	664	A	C	A	C	Yes	Yes
990	228402	Contig_28444	337	337			G	A	No	Yes
991	228402	Contig_28444	49	49			C	G	No	Yes
992	228402	Contig_28444	792	792	A	G	A	G	Yes	Yes
993	251746	Contig_44398	350	350			A	G	No	Yes
994	251746	Contig_44398	240	240			G	T	No	Yes
995	251746	Contig_44398	11	11			T	C	No	Yes
996	251746	Contig_44398	234	234			T	C	No	Yes
997	251746	Contig_44398	228	228			G	A	No	Yes
998	251746	Contig_44398	198	198			A	G	No	Yes
999	251746	Contig_44398	58	58			T	C	No	Yes
1000	251746	Contig_44398	345	345			T	C	No	Yes
1001	251746	Contig_44398	137	137			G	A	No	Yes
1002	251746	Contig_44398	180	180			T	C	No	Yes
1003	251746	Contig_44398	174	174			G	A	No	Yes
1004	251746	Contig_44398	186	186			A	T	No	Yes
1005	251746	Contig_44398	216	216			A	G	No	Yes
1006	217399	Contig_14343	821	821	G	A	A	G	Yes	Yes
1007	261822	Contig_48151	31	31	C	G			Yes	No
1008	239297	Contig_42146	1347	1347	T	C			Yes	No
1009	250528	Contig_44136	131	131			A	T	No	Yes
1010	250528	Contig_44136	828	828	C	T	C	T	Yes	Yes
1011	250528	Contig_44136	470	470			C	T	No	Yes
1012	250528	Contig_44136	122	122			T	G	No	Yes
1013	250528	Contig_44136	287	287	T	G	T	G	Yes	Yes
1014	250528	Contig_44136	882	882	G	C	G	C	Yes	Yes
1015	250528	Contig_44136	638	638	G	A	G	A	Yes	Yes
1016	250528	Contig_44136	737	737			T	C	No	Yes
1017	250528	Contig_44136	349	349			G	T	No	Yes
1018	250528	Contig_44136	154	154	G	A	G	A	Yes	Yes
1019	250528	Contig_44136	300	300	C	A	C	A	Yes	Yes
1020	250528	Contig_44136	913	913			C	G	No	Yes
1021	250528	Contig_44136	246	246	A	C	A	C	Yes	Yes
1022	250528	Contig_44136	458	458			T	C	No	Yes
1023	250528	Contig_44136	303	303	T	C	T	C	Yes	Yes
1024	250528	Contig_44136	199	199			G	C	No	Yes
1025	250528	Contig_44136	41	41			T	C	No	Yes
1026	250528	Contig_44136	258	258	G	A	G	A	Yes	Yes
1027	250528	Contig_44136	47	47			C	T	No	Yes
1028	250528	Contig_44136	215	215	C	T	C	T	Yes	Yes
1029	250528	Contig_44136	551	551			C	T	No	Yes
1030	250528	Contig_44136	164	164			A	G	No	Yes
1031	250528	Contig_44136	178	178	T	C	T	C	Yes	Yes
1032	250528	Contig_44136	196	196			G	C	No	Yes
1033	250528	Contig_44136	117	117			A	C	No	Yes
1034	241505	Contig_31301	1200	1200	T	A			Yes	No
1035	241505	Contig_31301	491	491	C	T			Yes	No
1036	262519	Contig_48799	412	412			G	T	No	Yes
1037	262519	Contig_48799	770	770			A	G	No	Yes
1038	262519	Contig_48799	626	626			C	A	No	Yes
1039	262519	Contig_48799	417	417			C	T	No	Yes
1040	262519	Contig_48799	684	684			T	C	No	Yes
1041	262519	Contig_48799	682	682			T	G	No	Yes
1042	262519	Contig_48799	926	926			A	G	No	Yes
1043	262519	Contig_48799	832	832	C	T	C	T	Yes	Yes
1044	262519	Contig_48799	321	321			G	A	No	Yes
1045	262519	Contig_48799	798	798			C	T	No	Yes
1046	262519	Contig_48799	791	791			A	G	No	Yes
1047	262519	Contig_48799	869	869	G	A	G	A	Yes	Yes
1048	262519	Contig_48799	781	781			G	A	No	Yes
1049	214961	Contig_25365	318	318	G	T			Yes	No
1050	214961	Contig_25365	264	264	T	A			Yes	No
1051	214961	Contig_25365	133	133	C	T	C	T	Yes	Yes
1052	244963	Contig_43166	93	93			T	C	No	Yes
1053	244963	Contig_43166	232	232			C	T	No	Yes
1054	244963	Contig_43166	102	102			C	T	No	Yes
1055	244963	Contig_43166	196	196	A	G			Yes	No
1056	244963	Contig_43166	223	223			A	T	No	Yes
1057	244963	Contig_43166	54	54			G	A	No	Yes
1058	244378	Contig_31926	1600	1600	T	C			Yes	No
1059	244378	Contig_31926	1579	1579	A	G	A	G	Yes	Yes
1060	244378	Contig_31926	1417	1417	G	T			Yes	No
1061	240210	Contig_55674	1343	1343			G	A	No	Yes
1062	240210	Contig_55674	104	104			A	G	No	Yes
1063	240210	Contig_55674	2147	2147			G	A	No	Yes
1064	240210	Contig_55674	67	67			A	T	No	Yes
1065	240210	Contig_55674	1356	1356			A	G	No	Yes
1066	240210	Contig_55674	801	801			T	C	No	Yes
1067	240210	Contig_55674	453	453			A	G	No	Yes
1068	240210	Contig_55674	1851	1851	A	G	A	G	Yes	Yes
1069	240210	Contig_55674	525	525			T	C	No	Yes
1070	240210	Contig_55674	479	479			G	A	No	Yes
1071	240210	Contig_55674	339	339			G	C	No	Yes
1072	240210	Contig_55674	1230	1230			A	T	No	Yes
1073	240210	Contig_55674	138	138			T	C	No	Yes
1074	240210	Contig_55674	1548	1548			G	A	No	Yes
1075	240210	Contig_55674	1854	1854	G	A	G	A	Yes	Yes
1076	240210	Contig_55674	2203	2203	C	A	C	A	Yes	Yes
1077	240210	Contig_55674	1515	1515			T	C	No	Yes
1078	240210	Contig_55674	1626	1626			A	C	No	Yes
1079	240210	Contig_55674	2156	2156	C	A			Yes	No
1080	240210	Contig_55674	15	15			T	C	No	Yes
1081	240210	Contig_55674	1364	1364			C	T	No	Yes
1082	240210	Contig_55674	1800	1800	G	T	G	T	Yes	Yes
1083	240210	Contig_55674	1152	1152			G	A	No	Yes
1084	240210	Contig_55674	498	498			A	G	No	Yes
1085	240210	Contig_55674	1011	1011	A	G	A	G	Yes	Yes
1086	240210	Contig_55674	151	151			C	T	No	Yes
1087	240210	Contig_55674	1783	1783	C	T	C	T	Yes	Yes
1088	260634	Contig_47061	1069	1069	T	C			Yes	No
1089	260634	Contig_47061	932	932	C	T			Yes	No
1090	260634	Contig_47061	722	722	G	A			Yes	No
1091	260634	Contig_47061	1421	1421	A	G			Yes	No
1092	253961	Contig_9172	811	811			T	C	No	Yes
1093	253961	Contig_9172	1581	1581	A	G			Yes	No
1094	253961	Contig_9172	50	50	T	A	T	A	Yes	Yes
1095	253961	Contig_9172	33	33	T	G	T	G	Yes	Yes
1096	253961	Contig_9172	492	492			T	A	No	Yes
1097	253961	Contig_9172	83	83	A	T	A	T	Yes	Yes
1098	253961	Contig_9172	1557	1557	A	G			Yes	No
1099	253961	Contig_9172	1548	1548	C	T			Yes	No
1100	253961	Contig_9172	14	14			A	G	No	Yes
1101	253961	Contig_9172	699	699			C	T	No	Yes
1102	253961	Contig_9172	500	500			T	G	No	Yes
1103	253961	Contig_9172	496	496			T	A	No	Yes
1104	253961	Contig_9172	157	157	T	G	T	G	Yes	Yes
1105	253961	Contig_9172	364	364			T	C	No	Yes
1106	217585	Contig_51031	1273	1273			T	G	No	Yes
1107	217585	Contig_51031	1142	1142			A	G	No	Yes
1108	217585	Contig_51031	781	781			T	A	No	Yes
1109	254862	Contig_45069	1759	1759			G	A	No	Yes
1110	254862	Contig_45069	1813	1813			C	T	No	Yes
1111	254862	Contig_45069	234	234			C	T	No	Yes
1112	254862	Contig_45069	166	166			T	C	No	Yes
1113	254862	Contig_45069	116	116			T	A	No	Yes
1114	254862	Contig_45069	157	157			G	A	No	Yes
1115	254862	Contig_45069	44	44			T	G	No	Yes
1116	254862	Contig_45069	147	147			A	T	No	Yes
1117	254862	Contig_45069	240	240			T	C	No	Yes
1118	254862	Contig_45069	1995	1995	T	C			Yes	No
1119	254862	Contig_45069	190	190			T	A	No	Yes
1120	254862	Contig_45069	182	182			C	A	No	Yes
1121	254862	Contig_45069	488	488			A	T	No	Yes
1122	254862	Contig_45069	210	210			T	A	No	Yes
1123	254862	Contig_45069	332	332			A	C	No	Yes
1124	254862	Contig_45069	51	51	G	A	G	A	Yes	Yes
1125	254862	Contig_45069	20	20			A	C	No	Yes
1126	254862	Contig_45069	215	215			G	T	No	Yes
1127	254862	Contig_45069	482	482			G	A	No	Yes
1128	254862	Contig_45069	393	393			G	C	No	Yes
1129	254862	Contig_45069	1717	1717			C	T	No	Yes
1130	254862	Contig_45069	1786	1786			A	C	No	Yes
1131	254862	Contig_45069	148	148			G	A	No	Yes
1132	254862	Contig_45069	1688	1688			C	T	No	Yes
1133	220644	Contig_15324	210	210	C	A			Yes	No
1134	220644	Contig_15324	106	106	T	C			Yes	No
1135	215663	Contig_50680	809	809	G	A			Yes	No
1136	215663	Contig_50680	1091	1091	A	C			Yes	No
1137	207282	Contig_49054	231	231	G	A			Yes	No
1138	207282	Contig_49054	210	210	G	A			Yes	No
1139	207282	Contig_49054	144	144	G	A			Yes	No
1140	220120	Contig_26529	38	38	A	G			Yes	No
1141	220120	Contig_26529	190	190	A	G			Yes	No
1142	220120	Contig_26529	256	256	A	T			Yes	No
1143	220120	Contig_26529	232	232	C	T			Yes	No
1144	220120	Contig_26529	235	235	A	G			Yes	No
1145	211393	Contig_37054	156	156	T	A			Yes	No
1146	211393	Contig_37054	51	51	A	G			Yes	No
1147	211393	Contig_37054	896	896	T	A			Yes	No
1148	211393	Contig_37054	176	176	G	A			Yes	No
1149	211393	Contig_37054	126	126	C	G			Yes	No
1150	250847	Contig_758	318	318	G	A			Yes	No
1151	250847	Contig_758	224	224	A	G			Yes	No
1152	245049	Contig_6067	594	594	G	A			Yes	No
1153	245049	Contig_6067	198	198	C	G			Yes	No
1154	245049	Contig_6067	987	987	C	T			Yes	No
1155	245049	Contig_6067	394	394	T	C			Yes	No
1156	245049	Contig_6067	601	601	G	A			Yes	No
1157	245049	Contig_6067	265	265	T	A			Yes	No
1158	245049	Contig_6067	1009	1009	A	G			Yes	No
1159	245049	Contig_6067	409	409	A	G			Yes	No
1160	245049	Contig_6067	637	637	G	T			Yes	No
1161	260700	Contig_47127	1047	1047	C	T			Yes	No
1162	208099	Contig_11360	1781	1781	T	G	T	G	Yes	Yes
1163	208099	Contig_11360	1839	1839	A	C	A	C	Yes	Yes
1164	208099	Contig_11360	165	165			C	T	No	Yes
1165	208099	Contig_11360	1728	1728	T	G	T	G	Yes	Yes
1166	208099	Contig_11360	669	669			G	A	No	Yes
1167	208099	Contig_11360	825	825	T	C	T	C	Yes	Yes
1168	208099	Contig_11360	762	762	A	G	A	G	Yes	Yes
1169	208099	Contig_11360	1867	1867	A	G	A	G	Yes	Yes
1170	208099	Contig_11360	1482	1482	C	T	C	T	Yes	Yes
1171	208099	Contig_11360	654	654	A	G	A	G	Yes	Yes
1172	208099	Contig_11360	82	82			T	C	No	Yes
1173	208099	Contig_11360	1051	1051	C	T	C	T	Yes	Yes
1174	208099	Contig_11360	27	27			T	G	No	Yes
1175	208099	Contig_11360	1443	1443	C	A	C	A	Yes	Yes
1176	208099	Contig_11360	85	85			C	G	No	Yes
1177	208099	Contig_11360	39	39			G	A	No	Yes
1178	208099	Contig_11360	1089	1089	C	A	C	A	Yes	Yes
1179	208099	Contig_11360	47	47			A	G	No	Yes
1180	208099	Contig_11360	1431	1431	G	A	G	A	Yes	Yes
1181	208099	Contig_11360	1278	1278	G	A	G	A	Yes	Yes
1182	208099	Contig_11360	1131	1131	A	G	A	G	Yes	Yes
1183	208099	Contig_11360	1338	1338	C	A	T	A	Yes	Yes
1184	208099	Contig_11360	1323	1323	G	T	G	T	Yes	Yes
1185	216251	Contig_50828	104	104			T	C	No	Yes
1186	216251	Contig_50828	306	306			T	C	No	Yes
1187	216251	Contig_50828	208	208			C	A	No	Yes
1188	216251	Contig_50828	316	316			C	A	No	Yes
1189	216251	Contig_50828	135	135			G	C	No	Yes
1190	216251	Contig_50828	79	79	A	T	A	T	Yes	Yes
1191	216251	Contig_50828	448	448			G	A	No	Yes
1192	216251	Contig_50828	402	402	G	C	G	C	Yes	Yes
1193	216251	Contig_50828	136	136			A	T	No	Yes
1194	216251	Contig_50828	544	544			C	T	No	Yes
1195	216251	Contig_50828	46	46	T	C	T	C	Yes	Yes
1196	216251	Contig_50828	73	73			G	C	No	Yes
1197	216251	Contig_50828	490	490			A	C	No	Yes
1198	216251	Contig_50828	658	658	A	C			Yes	No
1199	216251	Contig_50828	242	242			T	A	No	Yes
1200	258270	Contig_45956	333	333			A	G	No	Yes
1201	258270	Contig_45956	1764	1764	G	C			Yes	No
1202	258270	Contig_45956	225	225			T	A	No	Yes
1203	258270	Contig_45956	217	217			C	T	No	Yes
1204	258270	Contig_45956	83	83	T	C	T	C	Yes	Yes
1205	258270	Contig_45956	42	42	C	T	C	T	Yes	Yes
1206	258270	Contig_45956	59	59	A	T	A	T	Yes	Yes
1207	258270	Contig_45956	166	166			A	G	No	Yes
1208	258270	Contig_45956	1828	1828	G	C			Yes	No
1209	258270	Contig_45956	145	145			C	A	No	Yes
1210	258270	Contig_45956	16	16			A	C	No	Yes
1211	258270	Contig_45956	148	148			C	T	No	Yes
1212	228369	Contig_17812	886	886	C	T			Yes	No
1213	228369	Contig_17812	1113	1113	A	G			Yes	No
1214	228369	Contig_17812	965	965	T	C			Yes	No
1215	224615	Contig_52396	614	614	T	A			Yes	No
1216	246160	Contig_43393	1575	1575			A	T	No	Yes
1217	246160	Contig_43393	1629	1629	A	G	A	G	Yes	Yes
1218	246160	Contig_43393	1590	1590	A	T	A	T	Yes	Yes
1219	212812	Contig_24932	386	386			G	A	No	Yes
1220	212812	Contig_24932	227	227			G	A	No	Yes
1221	212812	Contig_24932	42	42	A	G	A	G	Yes	Yes
1222	212812	Contig_24932	137	137	A	G	A	G	Yes	Yes
1223	212812	Contig_24932	119	119			T	C	No	Yes
1224	212812	Contig_24932	173	173			G	A	No	Yes
1225	212812	Contig_24932	419	419			A	C	No	Yes
1226	212812	Contig_24932	278	278			A	T	No	Yes
1227	212812	Contig_24932	44	44	T	A	T	A	Yes	Yes
1228	228571	Contig_17890	530	530	C	A			Yes	No
1229	222685	Contig_27089	572	572	A	G	A	G	Yes	Yes
1230	222685	Contig_27089	350	350	T	C	T	C	Yes	Yes
1231	222685	Contig_27089	571	571	T	G	T	G	Yes	Yes
1232	222685	Contig_27089	443	443	C	T	C	T	Yes	Yes
1233	222685	Contig_27089	175	175	C	G			Yes	No
1234	222685	Contig_27089	108	108	C	T			Yes	No
1235	236983	Contig_54922	470	470	G	A			Yes	No
1236	229483	Contig_18107	910	910	C	G	C	G	Yes	Yes
1237	229483	Contig_18107	1063	1063			C	G	No	Yes
1238	229483	Contig_18107	987	987			G	A	No	Yes
1239	229483	Contig_18107	649	649	A	T	A	T	Yes	Yes
1240	229483	Contig_18107	617	617	T	C	T	C	Yes	Yes
1241	229483	Contig_18107	401	401	T	C	T	C	Yes	Yes
1242	229483	Contig_18107	448	448	T	C	T	C	Yes	Yes
1243	229483	Contig_18107	949	949			T	A	No	Yes
1244	229483	Contig_18107	201	201	G	C			Yes	No
1245	229483	Contig_18107	754	754	A	G	A	G	Yes	Yes
1246	229483	Contig_18107	948	948	T	A	T	A	Yes	Yes
1247	229483	Contig_18107	532	532	T	C	T	C	Yes	Yes
1248	229483	Contig_18107	508	508	C	T	C	T	Yes	Yes
1249	229483	Contig_18107	885	885	T	C	T	C	Yes	Yes
1250	221804	Contig_15713	468	468	C	G			Yes	No
1251	221804	Contig_15713	1025	1025	C	T			Yes	No
1252	221804	Contig_15713	540	540	A	G			Yes	No
1253	221804	Contig_15713	489	489	T	G			Yes	No
1254	221804	Contig_15713	591	591	A	T			Yes	No
1255	221804	Contig_15713	510	510	C	G			Yes	No
1256	221804	Contig_15713	1009	1009	A	C			Yes	No
1257	221804	Contig_15713	570	570	T	C			Yes	No
1258	221804	Contig_15713	988	988	A	G			Yes	No
1259	240380	Contig_42364	762	762			A	G	No	Yes
1260	240380	Contig_42364	1063	1063			G	T	No	Yes
1261	240380	Contig_42364	991	991			C	T	No	Yes
1262	240380	Contig_42364	628	628			C	A	No	Yes
1263	240380	Contig_42364	349	349			A	C	No	Yes
1264	240380	Contig_42364	851	851			T	C	No	Yes
1265	240380	Contig_42364	179	179			T	C	No	Yes
1266	240380	Contig_42364	376	376			G	A	No	Yes
1267	240380	Contig_42364	65	65			A	G	No	Yes
1268	240380	Contig_42364	1390	1390			T	C	No	Yes
1269	240380	Contig_42364	1249	1249			C	T	No	Yes
1270	240380	Contig_42364	333	333			G	T	No	Yes
1271	240380	Contig_42364	1462	1462			G	A	No	Yes
1272	240380	Contig_42364	649	649			G	A	No	Yes
1273	240380	Contig_42364	1411	1411			C	T	No	Yes
1274	240380	Contig_42364	172	172			G	C	No	Yes
1275	240380	Contig_42364	897	897			C	T	No	Yes
1276	240380	Contig_42364	449	449			G	A	No	Yes
1277	224063	Contig_52299	252	252	A	T			Yes	No
1278	209809	Contig_11897	1907	1907			C	T	No	Yes
1279	209809	Contig_11897	775	775	T	A			Yes	No
1280	209809	Contig_11897	710	710	C	T			Yes	No
1281	209809	Contig_11897	659	659	A	T			Yes	No
1282	209809	Contig_11897	1968	1968			A	C	No	Yes
1283	209809	Contig_11897	1955	1955			C	T	No	Yes
1284	209809	Contig_11897	591	591	C	A			Yes	No
1285	209809	Contig_11897	1895	1895			C	T	No	Yes
1286	209809	Contig_11897	1227	1227	C	G			Yes	No
1287	209809	Contig_11897	1972	1972			T	G	No	Yes
1288	209809	Contig_11897	1274	1274	A	G			Yes	No
1289	209809	Contig_11897	2009	2009			T	A	No	Yes
1290	255535	Contig_971	766	766	T	G			Yes	No
1291	239043	Contig_55389	1238	1238			A	G	No	Yes
1292	239043	Contig_55389	693	693			A	C	No	Yes
1293	239043	Contig_55389	645	645			C	T	No	Yes
1294	239043	Contig_55389	585	585			T	C	No	Yes
1295	239043	Contig_55389	845	845			C	A	No	Yes
1296	239043	Contig_55389	1923	1923			A	C	No	Yes
1297	239043	Contig_55389	1937	1937			T	G	No	Yes
1298	239043	Contig_55389	1344	1344	A	T	A	T	Yes	Yes
1299	239043	Contig_55389	1915	1915			A	C	No	Yes
1300	239043	Contig_55389	1580	1580			G	A	No	Yes
1301	239043	Contig_55389	1348	1348	G	A	G	A	Yes	Yes
1302	239043	Contig_55389	838	838			A	G	No	Yes
1303	239043	Contig_55389	1412	1412			A	G	No	Yes
1304	239043	Contig_55389	876	876			C	T	No	Yes
1305	239043	Contig_55389	1778	1778			T	C	No	Yes
1306	239043	Contig_55389	1104	1104			A	G	No	Yes
1307	239043	Contig_55389	930	930			A	G	No	Yes
1308	239043	Contig_55389	1165	1165			A	C	No	Yes
1309	239043	Contig_55389	1758	1758			T	A	No	Yes
1310	239043	Contig_55389	1719	1719			C	T	No	Yes
1311	239043	Contig_55389	657	657			C	T	No	Yes
1312	239043	Contig_55389	1062	1062			A	C	No	Yes
1313	239043	Contig_55389	1321	1321			T	C	No	Yes
1314	239043	Contig_55389	1372	1372			T	G	No	Yes
1315	239043	Contig_55389	960	960			A	G	No	Yes
1316	239043	Contig_55389	1870	1870			A	C	No	Yes
1317	239043	Contig_55389	1918	1918			T	C	No	Yes
1318	239043	Contig_55389	1783	1783			G	T	No	Yes
1319	259233	Contig_35663	155	155			C	T	No	Yes
1320	259233	Contig_35663	181	181			C	T	No	Yes
1321	259233	Contig_35663	452	452			A	G	No	Yes
1322	259233	Contig_35663	263	263			G	A	No	Yes
1323	259233	Contig_35663	136	136			A	C	No	Yes
1324	259233	Contig_35663	264	264			A	G	No	Yes
1325	259233	Contig_35663	235	235			T	A	No	Yes
1326	259233	Contig_35663	82	82			A	G	No	Yes
1327	259233	Contig_35663	251	251			G	A	No	Yes
1328	259233	Contig_35663	75	75			T	C	No	Yes
1329	259233	Contig_35663	94	94			A	T	No	Yes
1330	259233	Contig_35663	243	243			T	A	No	Yes
1331	259233	Contig_35663	591	591	A	G			Yes	No
1332	259233	Contig_35663	392	392			T	C	No	Yes
1333	259233	Contig_35663	151	151			T	G	No	Yes
1334	259233	Contig_35663	224	224			T	C	No	Yes
1335	257794	Contig_45770	51	51	C	T			Yes	No
1336	257794	Contig_45770	133	133	C	G			Yes	No
1337	214289	Contig_13319	820	820	T	A			Yes	No
1338	214289	Contig_13319	1583	1583	T	C			Yes	No
1339	214289	Contig_13319	1637	1637	A	T			Yes	No
1340	242509	Contig_31518	243	243	T	C			Yes	No
1341	242509	Contig_31518	239	239	A	T			Yes	No
1342	216146	Contig_13961	2225	2225	A	C			Yes	No
1343	216146	Contig_13961	2344	2344	A	G			Yes	No
1344	211179	Contig_49842	697	697			C	G	No	Yes
1345	211179	Contig_49842	664	664			A	C	No	Yes
1346	211179	Contig_49842	1028	1028			G	C	No	Yes
1347	211179	Contig_49842	809	809			A	G	No	Yes
1348	211179	Contig_49842	526	526			T	C	No	Yes
1349	211179	Contig_49842	739	739			G	T	No	Yes
1350	211179	Contig_49842	569	569			A	C	No	Yes
1351	255973	Contig_45343	35	35			A	G	No	Yes
1352	255973	Contig_45343	1350	1350			G	A	No	Yes
1353	255973	Contig_45343	330	330			G	A	No	Yes
1354	255973	Contig_45343	480	480			A	G	No	Yes
1355	255973	Contig_45343	42	42			A	G	No	Yes
1356	255973	Contig_45343	909	909			A	G	No	Yes
1357	255973	Contig_45343	1360	1360			T	C	No	Yes
1358	255973	Contig_45343	732	732			A	G	No	Yes
1359	255973	Contig_45343	1149	1149			T	C	No	Yes
1360	255973	Contig_45343	197	197			A	G	No	Yes
1361	255973	Contig_45343	1188	1188			A	T	No	Yes
1362	255973	Contig_45343	39	39			G	A	No	Yes
1363	255973	Contig_45343	998	998			A	G	No	Yes
1364	255973	Contig_45343	690	690			G	A	No	Yes
1365	255973	Contig_45343	870	870			A	G	No	Yes
1366	255973	Contig_45343	589	589			T	C	No	Yes
1367	255973	Contig_45343	211	211	A	T	A	T	Yes	Yes
1368	255973	Contig_45343	59	59			G	T	No	Yes
1369	255973	Contig_45343	1407	1407			A	G	No	Yes
1370	255973	Contig_45343	66	66			C	G	No	Yes
1371	255973	Contig_45343	722	722			C	T	No	Yes
1372	255973	Contig_45343	117	117			A	T	No	Yes
1373	255973	Contig_45343	1366	1366			G	A	No	Yes
1374	255973	Contig_45343	1272	1272			C	T	No	Yes
1375	215245	Contig_2515	1826	1826			C	T	No	Yes
1376	215245	Contig_2515	660	660			A	T	No	Yes
1377	215245	Contig_2515	1779	1779	A	C	A	C	Yes	Yes
1378	215245	Contig_2515	165	165	G	A			Yes	No
1379	215245	Contig_2515	523	523			T	A	No	Yes
1380	215245	Contig_2515	546	546	G	T			Yes	No
1381	215245	Contig_2515	1883	1883	T	A	T	A	Yes	Yes
1382	215245	Contig_2515	535	535	G	A	G	A	Yes	Yes
1383	215245	Contig_2515	1474	1474			A	G	No	Yes
1384	215245	Contig_2515	1991	1991	C	T			Yes	No
1385	215245	Contig_2515	1736	1736			A	G	No	Yes
1386	215245	Contig_2515	580	580	A	C	A	C	Yes	Yes
1387	215245	Contig_2515	1281	1281			C	T	No	Yes
1388	215245	Contig_2515	105	105	T	A			Yes	No
1389	215245	Contig_2515	1387	1387			A	G	No	Yes
1390	215245	Contig_2515	592	592			C	A	No	Yes
1391	215245	Contig_2515	650	650			A	C	No	Yes
1392	215245	Contig_2515	1219	1219			T	C	No	Yes
1393	215245	Contig_2515	1833	1833			C	T	No	Yes
1394	215245	Contig_2515	1646	1646			G	C	No	Yes
1395	215245	Contig_2515	75	75	T	C			Yes	No
1396	215245	Contig_2515	1817	1817			A	G	No	Yes
1397	215245	Contig_2515	1104	1104			T	C	No	Yes
1398	215245	Contig_2515	1078	1078			C	T	No	Yes
1399	215245	Contig_2515	1686	1686			T	C	No	Yes
1400	215245	Contig_2515	115	115	T	C			Yes	No
1401	215245	Contig_2515	1489	1489			A	C	No	Yes
1402	215245	Contig_2515	591	591			T	A	No	Yes
1403	215245	Contig_2515	1746	1746			T	G	No	Yes
1404	215245	Contig_2515	745	745			T	C	No	Yes
1405	260524	Contig_4696	2389	2389			T	C	No	Yes
1406	260524	Contig_4696	2347	2347			G	T	No	Yes
1407	260524	Contig_4696	64	64			C	A	No	Yes
1408	260524	Contig_4696	2609	2609			A	C	No	Yes
1409	260524	Contig_4696	51	51			G	A	No	Yes
1410	260524	Contig_4696	313	313			A	G	No	Yes
1411	260524	Contig_4696	281	281			C	A	No	Yes
1412	260524	Contig_4696	2421	2421			C	A	No	Yes
1413	260524	Contig_4696	754	754			G	T	No	Yes
1414	260524	Contig_4696	49	49			G	T	No	Yes
1415	260524	Contig_4696	499	499			T	A	No	Yes
1416	260524	Contig_4696	214	214			G	A	No	Yes
1417	260524	Contig_4696	634	634			C	G	No	Yes
1418	260524	Contig_4696	2640	2640	G	C	G	C	Yes	Yes
1419	258722	Contig_35419	177	177	A	T	A	T	Yes	Yes
1420	258722	Contig_35419	175	175			A	G	No	Yes
1421	258722	Contig_35419	157	157			T	C	No	Yes
1422	258722	Contig_35419	222	222			C	T	No	Yes
1423	224237	Contig_16499	179	179	C	T			Yes	No
1424	224237	Contig_16499	260	260	T	C			Yes	No
1425	216115	Contig_50784	592	592			C	T	No	Yes
1426	216115	Contig_50784	673	673			G	A	No	Yes
1427	216115	Contig_50784	589	589			G	A	No	Yes
1428	216115	Contig_50784	887	887			C	A	No	Yes
1429	216115	Contig_50784	684	684			T	A	No	Yes
1430	216115	Contig_50784	644	644			T	C	No	Yes
1431	216115	Contig_50784	776	776			C	T	No	Yes
1432	216115	Contig_50784	792	792			A	C	No	Yes
1433	216115	Contig_50784	490	490			G	A	No	Yes
1434	253811	Contig_9085	795	795			G	A	No	Yes
1435	253811	Contig_9085	617	617	T	C	T	C	Yes	Yes
1436	253811	Contig_9085	200	200	G	A	G	A	Yes	Yes
1437	253811	Contig_9085	566	566	A	G	A	G	Yes	Yes
1438	253811	Contig_9085	761	761			A	T	No	Yes
1439	253811	Contig_9085	222	222	G	A	G	A	Yes	Yes
1440	253811	Contig_9085	513	513	G	C	G	C	Yes	Yes
1441	253811	Contig_9085	1667	1667			A	C	No	Yes
1442	253811	Contig_9085	436	436	A	G	A	G	Yes	Yes
1443	253811	Contig_9085	192	192	A	T	A	T	Yes	Yes
1444	253811	Contig_9085	1430	1430			T	A	No	Yes
1445	253811	Contig_9085	774	774			G	A	No	Yes
1446	253811	Contig_9085	1858	1858	G	A	G	A	Yes	Yes
1447	253811	Contig_9085	1691	1691			C	T	No	Yes
1448	253811	Contig_9085	270	270			T	C	No	Yes
1449	253811	Contig_9085	247	247	G	A	G	A	Yes	Yes
1450	215236	Contig_37746	643	643			A	C	No	Yes
1451	215236	Contig_37746	391	391			T	C	No	Yes
1452	215236	Contig_37746	386	386			G	A	No	Yes
1453	215236	Contig_37746	626	626	A	G	A	G	Yes	Yes
1454	215236	Contig_37746	358	358			T	G	No	Yes
1455	215236	Contig_37746	205	205	G	A	G	A	Yes	Yes
1456	215236	Contig_37746	926	926			T	C	No	Yes
1457	215236	Contig_37746	864	864			G	A	No	Yes
1458	215236	Contig_37746	899	899			C	T	No	Yes
1459	215236	Contig_37746	867	867			A	G	No	Yes
1460	215236	Contig_37746	927	927			G	T	No	Yes
1461	215236	Contig_37746	924	924			A	C	No	Yes
1462	215236	Contig_37746	880	880			C	A	No	Yes
1463	215236	Contig_37746	739	739			G	A	No	Yes
1464	215236	Contig_37746	847	847			A	G	No	Yes
1465	215236	Contig_37746	667	667	T	C	T	C	Yes	Yes
1466	215236	Contig_37746	6	6			T	G	No	Yes
1467	215236	Contig_37746	811	811			C	T	No	Yes
1468	215236	Contig_37746	925	925			A	C	No	Yes
1469	215236	Contig_37746	220	220	T	C	T	C	Yes	Yes
1470	215236	Contig_37746	268	268	T	C	T	C	Yes	Yes
1471	215236	Contig_37746	362	362			T	C	No	Yes
1472	215236	Contig_37746	499	499			C	T	No	Yes
1473	215236	Contig_37746	832	832			G	A	No	Yes
1474	215236	Contig_37746	722	722	C	T	C	T	Yes	Yes
1475	256820	Contig_10272	361	361	G	C			Yes	No
1476	228929	Contig_40093	1183	1183			G	T	No	Yes
1477	228929	Contig_40093	1098	1098			G	T	No	Yes
1478	228929	Contig_40093	327	327			C	A	No	Yes
1479	228929	Contig_40093	1147	1147			T	C	No	Yes
1480	228929	Contig_40093	180	180			C	G	No	Yes
1481	228929	Contig_40093	1458	1458			G	C	No	Yes
1482	228929	Contig_40093	891	891			G	C	No	Yes
1483	228929	Contig_40093	880	880	G	A			Yes	No
1484	228929	Contig_40093	264	264			T	C	No	Yes
1485	228929	Contig_40093	616	616			G	T	No	Yes
1486	228929	Contig_40093	1667	1667			G	A	No	Yes
1487	228929	Contig_40093	1336	1336			C	T	No	Yes
1488	228929	Contig_40093	221	221			A	T	No	Yes
1489	228929	Contig_40093	1138	1138			A	T	No	Yes
1490	228929	Contig_40093	199	199			A	G	No	Yes
1491	228929	Contig_40093	279	279			T	C	No	Yes
1492	228929	Contig_40093	622	622			G	T	No	Yes
1493	228929	Contig_40093	356	356			A	G	No	Yes
1494	228929	Contig_40093	802	802			A	T	No	Yes
1495	228929	Contig_40093	1177	1177			G	A	No	Yes
1496	228929	Contig_40093	1318	1318			G	A	No	Yes
1497	228929	Contig_40093	1129	1129			G	C	No	Yes
1498	235470	Contig_19654	722	722	A	C			Yes	No
1499	211958	Contig_37167	553	553			A	C	No	Yes
1500	211958	Contig_37167	849	849	A	T			Yes	No
1501	211958	Contig_37167	67	67			A	T	No	Yes
1502	211958	Contig_37167	582	582			T	A	No	Yes
1503	211958	Contig_37167	669	669			C	T	No	Yes
1504	211958	Contig_37167	341	341			A	T	No	Yes
1505	211958	Contig_37167	819	819			T	G	No	Yes
1506	211958	Contig_37167	308	308			G	C	No	Yes
1507	211958	Contig_37167	522	522			T	G	No	Yes
1508	253788	Contig_9065	71	71			C	A	No	Yes
1509	253788	Contig_9065	297	297			A	G	No	Yes
1510	253788	Contig_9065	55	55			T	G	No	Yes
1511	253788	Contig_9065	54	54			T	A	No	Yes
1512	261269	Contig_47647	656	656			T	G	No	Yes
1513	261269	Contig_47647	588	588			T	G	No	Yes
1514	261269	Contig_47647	330	330			C	T	No	Yes
1515	261269	Contig_47647	441	441			C	T	No	Yes
1516	261269	Contig_47647	394	394			A	G	No	Yes
1517	261269	Contig_47647	315	315			G	C	No	Yes
1518	261269	Contig_47647	457	457			G	A	No	Yes
1519	261269	Contig_47647	413	413			T	A	No	Yes
1520	261269	Contig_47647	324	324			G	T	No	Yes
1521	261269	Contig_47647	461	461			A	G	No	Yes
1522	261269	Contig_47647	344	344			T	C	No	Yes
1523	261269	Contig_47647	366	366			T	C	No	Yes
1524	261269	Contig_47647	444	444			A	T	No	Yes
1525	261269	Contig_47647	333	333			T	C	No	Yes
1526	261269	Contig_47647	589	589			G	T	No	Yes
1527	261269	Contig_47647	417	417			C	T	No	Yes
1528	261269	Contig_47647	396	396			T	A	No	Yes
1529	261269	Contig_47647	456	456			T	C	No	Yes
1530	261269	Contig_47647	447	447			C	G	No	Yes
1531	261269	Contig_47647	345	345			T	C	No	Yes
1532	261269	Contig_47647	393	393			C	T	No	Yes
1533	261269	Contig_47647	459	459			C	T	No	Yes
1534	261269	Contig_47647	414	414			T	C	No	Yes
1535	261269	Contig_47647	340	340			G	C	No	Yes
1536	261269	Contig_47647	603	603			C	G	No	Yes
1537	261269	Contig_47647	423	423			C	G	No	Yes
1538	261269	Contig_47647	404	404			G	A	No	Yes
1539	235914	Contig_41501	271	271			G	A	No	Yes
1540	235914	Contig_41501	124	124	G	A	G	A	Yes	Yes
1541	235914	Contig_41501	860	860			T	A	No	Yes
1542	235914	Contig_41501	181	181	G	C	G	C	Yes	Yes
1543	235914	Contig_41501	632	632	A	T	A	T	Yes	Yes
1544	235914	Contig_41501	911	911			T	A	No	Yes
1545	235914	Contig_41501	1606	1606			G	C	No	Yes
1546	235914	Contig_41501	1618	1618	G	A	G	A	Yes	Yes
1547	235914	Contig_41501	677	677	G	T	G	T	Yes	Yes
1548	235914	Contig_41501	1120	1120	C	A	C	A	Yes	Yes
1549	235914	Contig_41501	1150	1150	A	G	A	G	Yes	Yes
1550	235914	Contig_41501	799	799			T	A	No	Yes
1551	235914	Contig_41501	592	592	A	C	A	C	Yes	Yes
1552	235914	Contig_41501	95	95	C	T	C	T	Yes	Yes
1553	235914	Contig_41501	291	291	T	C	T	C	Yes	Yes
1554	235914	Contig_41501	904	904			C	T	No	Yes
1555	235914	Contig_41501	1243	1243			C	A	No	Yes
1556	235914	Contig_41501	400	400	A	G			Yes	No
1557	235914	Contig_41501	1435	1435	A	C	A	C	Yes	Yes
1558	235914	Contig_41501	1411	1411	C	T	C	T	Yes	Yes
1559	235914	Contig_41501	689	689	G	T	G	T	Yes	Yes
1560	235914	Contig_41501	1227	1227	T	A	T	A	Yes	Yes
1561	235914	Contig_41501	260	260			C	G	No	Yes
1562	235914	Contig_41501	1596	1596	G	C	G	C	Yes	Yes
1563	235914	Contig_41501	539	539	T	C	T	C	Yes	Yes
1564	235914	Contig_41501	1680	1680			T	A	No	Yes
1565	235914	Contig_41501	1366	1366	T	C	T	C	Yes	Yes
1566	235914	Contig_41501	901	901			A	T	No	Yes
1567	248319	Contig_32722	294	294	A	G			Yes	No
1568	248319	Contig_32722	337	337	G	A			Yes	No
1569	248319	Contig_32722	323	323	A	G			Yes	No
1570	260961	Contig_47388	942	942	C	T			Yes	No
1571	260961	Contig_47388	589	589	C	G			Yes	No
1572	260961	Contig_47388	651	651	G	A			Yes	No
1573	226675	Contig_17292	559	559	A	G			Yes	No
1574	226675	Contig_17292	39	39	A	G			Yes	No
1575	226675	Contig_17292	310	310	A	G			Yes	No
1576	226675	Contig_17292	863	863			T	A	No	Yes
1577	226675	Contig_17292	193	193	T	C			Yes	No
1578	226675	Contig_17292	407	407	G	T			Yes	No
1579	226675	Contig_17292	316	316	A	G			Yes	No
1580	226675	Contig_17292	166	166	C	T			Yes	No
1581	226675	Contig_17292	106	106	C	G			Yes	No
1582	226675	Contig_17292	45	45	C	G			Yes	No
1583	226675	Contig_17292	178	178	A	G			Yes	No
1584	226675	Contig_17292	1029	1029	A	G	A	G	Yes	Yes
1585	215230	Contig_37745	787	787			A	C	No	Yes
1586	215230	Contig_37745	789	789			G	C	No	Yes
1587	215230	Contig_37745	755	755			T	C	No	Yes
1588	215230	Contig_37745	424	424			G	A	No	Yes
1589	215230	Contig_37745	783	783			T	A	No	Yes
1590	215230	Contig_37745	695	695	C	T	C	T	Yes	Yes
1591	215230	Contig_37745	622	622	C	T	C	T	Yes	Yes
1592	215230	Contig_37745	684	684	T	C	T	C	Yes	Yes
1593	236852	Contig_30291	456	456	A	T	A	T	Yes	Yes
1594	236852	Contig_30291	147	147	A	G	A	G	Yes	Yes
1595	236852	Contig_30291	627	627	A	T	A	T	Yes	Yes
1596	236852	Contig_30291	636	636	G	A	G	A	Yes	Yes
1597	236852	Contig_30291	383	383	A	G	A	G	Yes	Yes
1598	236852	Contig_30291	420	420	T	C	T	C	Yes	Yes
1599	207742	Contig_36441	1072	1072	C	T			Yes	No
1600	223950	Contig_16408	588	588	G	A			Yes	No
1601	223950	Contig_16408	900	900	T	C			Yes	No
1602	223950	Contig_16408	984	984	C	T			Yes	No
1603	223950	Contig_16408	696	696	A	G			Yes	No
1604	223950	Contig_16408	144	144	A	C			Yes	No
1605	223950	Contig_16408	729	729	A	T			Yes	No
1606	223950	Contig_16408	184	184	C	T			Yes	No
1607	224370	Contig_52371	1620	1620	G	A			Yes	No
1608	246790	Contig_43529	1114	1114			C	T	No	Yes
1609	246790	Contig_43529	935	935			T	A	No	Yes
1610	246790	Contig_43529	1013	1013			G	A	No	Yes
1611	246790	Contig_43529	1024	1024			G	A	No	Yes
1612	246790	Contig_43529	814	814			A	G	No	Yes
1613	246790	Contig_43529	699	699			C	T	No	Yes
1614	246790	Contig_43529	1108	1108			T	C	No	Yes
1615	246790	Contig_43529	754	754			T	C	No	Yes
1616	246790	Contig_43529	946	946			A	T	No	Yes
1617	214047	Contig_37557	571	571			A	C	No	Yes
1618	214047	Contig_37557	934	934			G	A	No	Yes
1619	214047	Contig_37557	827	827			A	T	No	Yes
1620	214047	Contig_37557	1132	1132			A	T	No	Yes
1621	214047	Contig_37557	1332	1332			T	G	No	Yes
1622	214047	Contig_37557	971	971			C	T	No	Yes
1623	214047	Contig_37557	759	759			G	C	No	Yes
1624	214047	Contig_37557	1010	1010			C	T	No	Yes
1625	214047	Contig_37557	725	725			C	T	No	Yes
1626	214047	Contig_37557	694	694			G	C	No	Yes
1627	214047	Contig_37557	1013	1013			T	C	No	Yes
1628	214047	Contig_37557	636	636			C	T	No	Yes
1629	214047	Contig_37557	1102	1102			A	G	No	Yes
1630	214047	Contig_37557	1003	1003			T	A	No	Yes
1631	214047	Contig_37557	1232	1232			G	A	No	Yes
1632	214047	Contig_37557	1217	1217			C	T	No	Yes
1633	214047	Contig_37557	976	976			T	G	No	Yes
1634	214047	Contig_37557	1192	1192			T	C	No	Yes
1635	214047	Contig_37557	556	556			C	T	No	Yes
1636	214047	Contig_37557	1017	1017			T	C	No	Yes
1637	214047	Contig_37557	1323	1323			T	C	No	Yes
1638	258044	Contig_45851	75	75	G	A			Yes	No
1639	258044	Contig_45851	57	57	A	G			Yes	No
1640	258044	Contig_45851	226	226	A	G			Yes	No
1641	258044	Contig_45851	358	358			C	T	No	Yes
1642	258044	Contig_45851	48	48	C	A			Yes	No
1643	258044	Contig_45851	433	433			G	A	No	Yes
1644	258044	Contig_45851	529	529			T	C	No	Yes
1645	258044	Contig_45851	175	175	A	G			Yes	No
1646	208249	Contig_23942	562	562	G	C			Yes	No
1647	208249	Contig_23942	569	569	T	A			Yes	No
1648	208249	Contig_23942	447	447	A	G			Yes	No
1649	208249	Contig_23942	591	591	A	G			Yes	No
1650	208249	Contig_23942	265	265	A	G			Yes	No
1651	208249	Contig_23942	409	409	T	A			Yes	No
1652	208249	Contig_23942	150	150	T	A			Yes	No
1653	208249	Contig_23942	195	195	T	C			Yes	No
1654	208249	Contig_23942	478	478	G	A			Yes	No
1655	256015	Contig_45357	578	578	A	C			Yes	No
1656	238487	Contig_20530	2331	2331	A	T			Yes	No
1657	238487	Contig_20530	2268	2268	G	A			Yes	No
1658	238487	Contig_20530	2603	2603	C	T			Yes	No
1659	238487	Contig_20530	2620	2620	G	A			Yes	No
1660	238487	Contig_20530	2355	2355	G	T			Yes	No
1661	238487	Contig_20530	1662	1662	T	C			Yes	No
1662	238487	Contig_20530	1794	1794	T	A			Yes	No
1663	238487	Contig_20530	2427	2427	C	A			Yes	No
1664	247943	Contig_6857	1067	1067	C	A			Yes	No
1665	247943	Contig_6857	1103	1103	C	T			Yes	No
1666	247943	Contig_6857	1099	1099	T	C			Yes	No
1667	247943	Contig_6857	1033	1033	T	G			Yes	No
1668	227136	Contig_28149	986	986	A	G			Yes	No
1669	254572	Contig_9400	353	353	T	C			Yes	No
1670	254572	Contig_9400	440	440	C	T			Yes	No
1671	254572	Contig_9400	241	241	C	G			Yes	No
1672	254572	Contig_9400	57	57	G	A			Yes	No
1673	254572	Contig_9400	705	705	A	G			Yes	No
1674	254572	Contig_9400	423	423	C	A			Yes	No
1675	225473	Contig_39460	365	365			T	C	No	Yes
1676	225473	Contig_39460	713	713	G	A			Yes	No
1677	225473	Contig_39460	123	123	A	T			Yes	No
1678	225473	Contig_39460	241	241			T	C	No	Yes
1679	225473	Contig_39460	36	36	A	G			Yes	No
1680	225473	Contig_39460	213	213			T	C	No	Yes
1681	225473	Contig_39460	734	734	A	G			Yes	No
1682	225473	Contig_39460	345	345			T	C	No	Yes
1683	225473	Contig_39460	687	687	G	A			Yes	No
1684	225473	Contig_39460	344	344			A	G	No	Yes
1685	225473	Contig_39460	722	722	A	G			Yes	No
1686	225473	Contig_39460	43	43	T	A			Yes	No
1687	225473	Contig_39460	404	404			A	G	No	Yes
1688	225473	Contig_39460	247	247			A	G	No	Yes
1689	225473	Contig_39460	113	113	C	T			Yes	No
1690	233133	Contig_40948	1002	1002			T	C	No	Yes
1691	233133	Contig_40948	847	847			G	A	No	Yes
1692	233133	Contig_40948	1090	1090			C	T	No	Yes
1693	233133	Contig_40948	50	50			A	G	No	Yes
1694	233133	Contig_40948	673	673			A	G	No	Yes
1695	233133	Contig_40948	75	75			T	G	No	Yes
1696	233133	Contig_40948	184	184			A	T	No	Yes
1697	233133	Contig_40948	802	802			G	A	No	Yes
1698	233133	Contig_40948	99	99			G	C	No	Yes
1699	233133	Contig_40948	166	166			C	T	No	Yes
1700	233133	Contig_40948	1022	1022			A	G	No	Yes
1701	233133	Contig_40948	43	43			A	C	No	Yes
1702	233133	Contig_40948	965	965			T	C	No	Yes
1703	243217	Contig_5632	104	104	C	T			Yes	No
1704	243217	Contig_5632	106	106	A	T			Yes	No
1705	243217	Contig_5632	73	73	A	G			Yes	No
1706	226555	Contig_28025	468	468	A	T	A	T	Yes	Yes
1707	226555	Contig_28025	623	623			A	T	No	Yes
1708	226555	Contig_28025	385	385			G	T	No	Yes
1709	226555	Contig_28025	603	603	T	C	T	C	Yes	Yes
1710	226555	Contig_28025	649	649			A	C	No	Yes
1711	226555	Contig_28025	223	223			G	A	No	Yes
1712	253645	Contig_44841	371	371			C	T	No	Yes
1713	253645	Contig_44841	466	466			G	A	No	Yes
1714	253645	Contig_44841	1661	1661	C	T	C	T	Yes	Yes
1715	253645	Contig_44841	1224	1224	A	G			Yes	No
1716	253645	Contig_44841	250	250			G	C	No	Yes
1717	253645	Contig_44841	758	758			T	C	No	Yes
1718	253645	Contig_44841	435	435			T	C	No	Yes
1719	253645	Contig_44841	327	327			C	A	No	Yes
1720	253645	Contig_44841	445	445			G	T	No	Yes
1721	253645	Contig_44841	521	521			G	A	No	Yes
1722	253645	Contig_44841	1610	1610	C	G			Yes	No
1723	253645	Contig_44841	177	177			G	T	No	Yes
1724	253645	Contig_44841	515	515			T	C	No	Yes
1725	208512	Contig_23975	102	102	T	G	T	G	Yes	Yes
1726	208512	Contig_23975	249	249	T	A	T	A	Yes	Yes
1727	208512	Contig_23975	46	46	G	A	G	A	Yes	Yes
1728	208512	Contig_23975	56	56			G	C	No	Yes
1729	208512	Contig_23975	164	164	G	T	G	T	Yes	Yes
1730	208512	Contig_23975	86	86	G	A	G	A	Yes	Yes
1731	208512	Contig_23975	196	196	T	C	T	C	Yes	Yes
1732	208512	Contig_23975	16	16			A	G	No	Yes
1733	261775	Contig_48104	451	451	A	G			Yes	No
1734	232642	Contig_40838	344	344	G	A			Yes	No
1735	209115	Contig_49420	1784	1784	C	T			Yes	No
1736	211757	Contig_37133	1182	1182			G	T	No	Yes
1737	211757	Contig_37133	828	828			T	C	No	Yes
1738	211757	Contig_37133	605	605			A	G	No	Yes
1739	211757	Contig_37133	1239	1239			C	T	No	Yes
1740	211757	Contig_37133	612	612			A	G	No	Yes
1741	211757	Contig_37133	1474	1474			G	C	No	Yes
1742	211757	Contig_37133	1218	1218			C	A	No	Yes
1743	211757	Contig_37133	609	609			T	C	No	Yes
1744	211757	Contig_37133	1149	1149			T	C	No	Yes
1745	211757	Contig_37133	1103	1103			C	T	No	Yes
1746	211757	Contig_37133	1473	1473			T	C	No	Yes
1747	211757	Contig_37133	750	750			C	T	No	Yes
1748	211757	Contig_37133	1152	1152			A	G	No	Yes
1749	211757	Contig_37133	1480	1480	C	G	C	G	Yes	Yes
1750	211757	Contig_37133	1321	1321			T	C	No	Yes
1751	211757	Contig_37133	1328	1328			A	G	No	Yes
1752	211757	Contig_37133	1379	1379			A	T	No	Yes
1753	232014	Contig_40705	578	578			A	T	No	Yes
1754	232014	Contig_40705	527	527			C	T	No	Yes
1755	213092	Contig_37366	1211	1211			A	G	No	Yes
1756	213092	Contig_37366	1940	1940			G	A	No	Yes
1757	213092	Contig_37366	1529	1529			T	C	No	Yes
1758	213092	Contig_37366	1202	1202			C	T	No	Yes
1759	213092	Contig_37366	1872	1872			G	T	No	Yes
1760	239598	Contig_42196	238	238	G	A			Yes	No
1761	239598	Contig_42196	218	218	A	G			Yes	No
1762	228996	Contig_53259	1139	1139			C	G	No	Yes
1763	228996	Contig_53259	152	152			T	C	No	Yes
1764	228996	Contig_53259	782	782			T	C	No	Yes
1765	228996	Contig_53259	710	710			G	C	No	Yes
1766	228996	Contig_53259	1121	1121	C	T	C	T	Yes	Yes
1767	228996	Contig_53259	198	198			T	A	No	Yes
1768	228996	Contig_53259	848	848			T	G	No	Yes
1769	228996	Contig_53259	581	581			G	A	No	Yes
1770	228996	Contig_53259	521	521			A	G	No	Yes
1771	228996	Contig_53259	779	779	C	A	C	A	Yes	Yes
1772	228996	Contig_53259	141	141			C	T	No	Yes
1773	228996	Contig_53259	383	383			T	A	No	Yes
1774	219854	Contig_51486	1049	1049			G	T	No	Yes
1775	219854	Contig_51486	854	854			T	A	No	Yes
1776	219854	Contig_51486	755	755			C	T	No	Yes
1777	219854	Contig_51486	620	620			G	A	No	Yes
1778	219854	Contig_51486	1008	1008			T	C	No	Yes
1779	219854	Contig_51486	581	581			T	A	No	Yes
1780	219854	Contig_51486	728	728			G	C	No	Yes
1781	219854	Contig_51486	990	990			C	T	No	Yes
1782	219854	Contig_51486	1048	1048			G	A	No	Yes
1783	219854	Contig_51486	629	629			T	C	No	Yes
1784	219854	Contig_51486	737	737			T	C	No	Yes
1785	219854	Contig_51486	937	937			G	A	No	Yes
1786	219854	Contig_51486	1790	1790	A	G			Yes	No
1787	219854	Contig_51486	1799	1799	T	A			Yes	No
1788	219854	Contig_51486	980	980			A	G	No	Yes
1789	219854	Contig_51486	761	761			G	C	No	Yes
1790	222611	Contig_39028	721	721	C	T			Yes	No
1791	222611	Contig_39028	874	874	A	G			Yes	No
1792	222611	Contig_39028	937	937	C	G			Yes	No
1793	222611	Contig_39028	807	807	T	C			Yes	No
1794	211574	Contig_49921	1402	1402	G	C			Yes	No
1795	211574	Contig_49921	87	87	C	T			Yes	No
1796	211574	Contig_49921	4	4	T	A			Yes	No
1797	211574	Contig_49921	1419	1419	T	C			Yes	No
1798	211574	Contig_49921	31	31	C	T			Yes	No
1799	209091	Contig_11681	398	398	A	T			Yes	No
1800	209091	Contig_11681	675	675	C	T			Yes	No
1801	209091	Contig_11681	870	870	A	G			Yes	No
1802	209091	Contig_11681	330	330	C	T			Yes	No
1803	209091	Contig_11681	540	540	T	C			Yes	No
1804	209091	Contig_11681	447	447	C	A			Yes	No
1805	209091	Contig_11681	926	926	G	A			Yes	No
1806	209091	Contig_11681	861	861	A	C			Yes	No
1807	209091	Contig_11681	379	379	A	T			Yes	No
1808	209091	Contig_11681	459	459	T	C			Yes	No
1809	209091	Contig_11681	86	86	G	A			Yes	No
1810	209091	Contig_11681	603	603	T	C			Yes	No
1811	207982	Contig_23889	1269	1269	G	C			Yes	No
1812	207982	Contig_23889	455	455			T	C	No	Yes
1813	207982	Contig_23889	831	831	G	A			Yes	No
1814	207982	Contig_23889	445	445			G	A	No	Yes
1815	207982	Contig_23889	1056	1056	A	G			Yes	No
1816	207982	Contig_23889	180	180			C	A	No	Yes
1817	207982	Contig_23889	1294	1294	T	C			Yes	No
1818	207982	Contig_23889	701	701	C	T	C	T	Yes	Yes
1819	207982	Contig_23889	764	764	A	G			Yes	No
1820	207982	Contig_23889	1452	1452	C	G			Yes	No
1821	207982	Contig_23889	1241	1241	A	C			Yes	No
1822	207982	Contig_23889	383	383	G	A	G	A	Yes	Yes
1823	207982	Contig_23889	637	637	C	A	C	A	Yes	Yes
1824	207982	Contig_23889	515	515			T	C	No	Yes
1825	207982	Contig_23889	1279	1279	G	A			Yes	No
1826	207982	Contig_23889	203	203	G	A			Yes	No
1827	207982	Contig_23889	1089	1089	A	G			Yes	No
1828	207982	Contig_23889	425	425	G	A	G	A	Yes	Yes
1829	207982	Contig_23889	623	623			A	G	No	Yes
1830	207982	Contig_23889	1044	1044	G	A			Yes	No
1831	207982	Contig_23889	54	54	A	C	A	C	Yes	Yes
1832	207982	Contig_23889	1338	1338	T	C			Yes	No
1833	261622	Contig_4782	127	127	A	T	A	T	Yes	Yes
1834	261622	Contig_4782	156	156			G	T	No	Yes
1835	261622	Contig_4782	1410	1410	C	A			Yes	No
1836	261622	Contig_4782	213	213	T	C	T	C	Yes	Yes
1837	261622	Contig_4782	122	122			A	C	No	Yes
1838	261622	Contig_4782	1508	1508	A	G			Yes	No
1839	261622	Contig_4782	347	347	G	C	G	C	Yes	Yes
1840	261622	Contig_4782	236	236	C	A	C	A	Yes	Yes
1841	261622	Contig_4782	1515	1515	G	A			Yes	No
1842	261622	Contig_4782	262	262	C	A	C	A	Yes	Yes
1843	261622	Contig_4782	121	121			C	G	No	Yes
1844	261622	Contig_4782	1152	1152	C	T			Yes	No
1845	261622	Contig_4782	195	195	A	G			Yes	No
1846	261622	Contig_4782	1272	1272	A	G			Yes	No
1847	207744	Contig_23838	289	289	T	G			Yes	No
1848	208489	Contig_23966	317	317			A	G	No	Yes
1849	208489	Contig_23966	118	118			C	T	No	Yes
1850	208489	Contig_23966	216	216			T	C	No	Yes
1851	208489	Contig_23966	144	144			A	G	No	Yes
1852	208489	Contig_23966	347	347			A	G	No	Yes
1853	208489	Contig_23966	257	257			C	A	No	Yes
1854	229347	Contig_53351	772	772	C	T	C	T	Yes	Yes
1855	229347	Contig_53351	559	559	C	A	C	A	Yes	Yes
1856	229347	Contig_53351	170	170	T	C	T	C	Yes	Yes
1857	229347	Contig_53351	373	373	A	G	A	G	Yes	Yes
1858	229347	Contig_53351	67	67	C	T	C	T	Yes	Yes
1859	229347	Contig_53351	78	78	A	G	A	G	Yes	Yes
1860	229347	Contig_53351	727	727	A	G	A	G	Yes	Yes
1861	229347	Contig_53351	865	865	C	T	C	T	Yes	Yes
1862	229347	Contig_53351	532	532	T	C	T	C	Yes	Yes
1863	229347	Contig_53351	1125	1125	C	A	C	A	Yes	Yes
1864	229347	Contig_53351	1119	1119	T	G	T	G	Yes	Yes
1865	229347	Contig_53351	1013	1013			A	T	No	Yes
1866	229347	Contig_53351	562	562	A	T	A	T	Yes	Yes
1867	229347	Contig_53351	817	817	T	G	T	G	Yes	Yes
1868	229347	Contig_53351	928	928	C	T	C	T	Yes	Yes
1869	229347	Contig_53351	112	112	A	C	A	C	Yes	Yes
1870	229347	Contig_53351	970	970	T	C	T	C	Yes	Yes
1871	229347	Contig_53351	265	265	C	T	C	T	Yes	Yes
1872	229347	Contig_53351	66	66	T	C	T	C	Yes	Yes
1873	229347	Contig_53351	1091	1091	T	C	T	C	Yes	Yes
1874	239852	Contig_42243	1607	1607	C	T			Yes	No
1875	239852	Contig_42243	1532	1532	C	G			Yes	No
1876	239852	Contig_42243	1315	1315	C	A			Yes	No
1877	239852	Contig_42243	1293	1293	C	G			Yes	No
1878	224100	Contig_39234	350	350			G	A	No	Yes
1879	224100	Contig_39234	437	437			C	T	No	Yes
1880	224100	Contig_39234	370	370			C	G	No	Yes
1881	224100	Contig_39234	302	302			C	T	No	Yes
1882	235045	Contig_1916	401	401	G	A			Yes	No
1883	235045	Contig_1916	888	888	A	T			Yes	No
1884	235045	Contig_1916	494	494	G	A			Yes	No
1885	235045	Contig_1916	855	855	A	T			Yes	No
1886	235045	Contig_1916	792	792	G	A			Yes	No
1887	235045	Contig_1916	477	477	T	C			Yes	No
1888	235045	Contig_1916	856	856	A	C			Yes	No
1889	235045	Contig_1916	491	491	G	A			Yes	No
1890	259807	Contig_46634	843	843	T	C			Yes	No
1891	254527	Contig_323	486	486			C	G	No	Yes
1892	254527	Contig_323	108	108			T	G	No	Yes
1893	254527	Contig_323	135	135			G	A	No	Yes
1894	254527	Contig_323	20	20			G	A	No	Yes
1895	254527	Contig_323	1059	1059	G	A			Yes	No
1896	254527	Contig_323	214	214			G	A	No	Yes
1897	254527	Contig_323	487	487			T	C	No	Yes
1898	254527	Contig_323	55	55			G	A	No	Yes
1899	254527	Contig_323	242	242			A	T	No	Yes
1900	228554	Contig_53145	1226	1226			G	A	No	Yes
1901	228554	Contig_53145	263	263			T	A	No	Yes
1902	228554	Contig_53145	808	808			G	A	No	Yes
1903	228554	Contig_53145	682	682			T	C	No	Yes
1904	228554	Contig_53145	481	481			C	A	No	Yes
1905	228554	Contig_53145	912	912			C	A	No	Yes
1906	228554	Contig_53145	1110	1110			T	G	No	Yes
1907	228554	Contig_53145	1073	1073	G	T	G	T	Yes	Yes
1908	228554	Contig_53145	1393	1393			C	T	No	Yes
1909	228554	Contig_53145	149	149	C	A	C	A	Yes	Yes
1910	228554	Contig_53145	913	913			G	A	No	Yes
1911	228554	Contig_53145	1695	1695			G	C	No	Yes
1912	228554	Contig_53145	1443	1443			G	A	No	Yes
1913	228554	Contig_53145	283	283	T	C	T	C	Yes	Yes
1914	228554	Contig_53145	1544	1544			T	A	No	Yes
1915	228554	Contig_53145	94	94	T	C	T	C	Yes	Yes
1916	228554	Contig_53145	930	930			T	G	No	Yes
1917	228554	Contig_53145	400	400	C	T	C	T	Yes	Yes
1918	228554	Contig_53145	1712	1712			T	C	No	Yes
1919	228554	Contig_53145	1232	1232			A	G	No	Yes
1920	228554	Contig_53145	430	430	C	T	C	T	Yes	Yes
1921	228554	Contig_53145	1697	1697			T	C	No	Yes
1922	228554	Contig_53145	1067	1067	C	A	C	A	Yes	Yes
1923	228554	Contig_53145	45	45			C	T	No	Yes
1924	228554	Contig_53145	507	507			T	G	No	Yes
1925	228554	Contig_53145	634	634			T	C	No	Yes
1926	228554	Contig_53145	415	415	G	A			Yes	No
1927	228554	Contig_53145	903	903			T	C	No	Yes
1928	209740	Contig_49524	683	683			T	G	No	Yes
1929	209740	Contig_49524	523	523			G	A	No	Yes
1930	209740	Contig_49524	132	132			T	G	No	Yes
1931	209740	Contig_49524	411	411	A	T	A	T	Yes	Yes
1932	209740	Contig_49524	848	848	T	A			Yes	No
1933	209740	Contig_49524	293	293			C	T	No	Yes
1934	209740	Contig_49524	396	396	G	A	G	A	Yes	Yes
1935	206664	Contig_23566	967	967			A	G	No	Yes
1936	206664	Contig_23566	889	889			G	A	No	Yes
1937	237381	Contig_55018	143	143			G	A	No	Yes
1938	237381	Contig_55018	354	354			G	A	No	Yes
1939	237381	Contig_55018	244	244			A	T	No	Yes
1940	237381	Contig_55018	136	136			A	C	No	Yes
1941	237381	Contig_55018	515	515			A	G	No	Yes
1942	237381	Contig_55018	304	304	C	T	C	T	Yes	Yes
1943	237381	Contig_55018	509	509			T	C	No	Yes
1944	237381	Contig_55018	1361	1361			C	A	No	Yes
1945	237381	Contig_55018	1357	1357			T	C	No	Yes
1946	237381	Contig_55018	313	313	A	G	A	G	Yes	Yes
1947	237381	Contig_55018	109	109			A	C	No	Yes
1948	237381	Contig_55018	209	209			A	G	No	Yes
1949	237381	Contig_55018	175	175			G	T	No	Yes
1950	237381	Contig_55018	148	148			G	C	No	Yes
1951	237381	Contig_55018	1307	1307			G	A	No	Yes
1952	237381	Contig_55018	270	270			A	G	No	Yes
1953	233520	Contig_29535	981	981			G	A	No	Yes
1954	233520	Contig_29535	951	951			G	A	No	Yes
1955	233520	Contig_29535	1191	1191			T	G	No	Yes
1956	233520	Contig_29535	1133	1133			T	C	No	Yes
1957	233520	Contig_29535	622	622			G	A	No	Yes
1958	220871	Contig_15407	973	973			A	T	No	Yes
1959	220871	Contig_15407	853	853			T	C	No	Yes
1960	220871	Contig_15407	961	961			A	T	No	Yes
1961	220871	Contig_15407	771	771			T	C	No	Yes
1962	220871	Contig_15407	976	976			G	A	No	Yes
1963	220871	Contig_15407	985	985			G	A	No	Yes
1964	220871	Contig_15407	922	922			G	C	No	Yes
1965	220871	Contig_15407	774	774			G	C	No	Yes
1966	220871	Contig_15407	958	958			T	C	No	Yes
1967	220871	Contig_15407	865	865			A	C	No	Yes
1968	220871	Contig_15407	907	907			T	C	No	Yes
1969	220871	Contig_15407	980	980			A	G	No	Yes
1970	220871	Contig_15407	979	979			C	T	No	Yes
1971	260570	Contig_47008	1159	1159	T	C			Yes	No
1972	260570	Contig_47008	1558	1558	T	G			Yes	No
1973	260570	Contig_47008	1696	1696	C	T			Yes	No
1974	260570	Contig_47008	1644	1644	T	C			Yes	No
1975	226951	Contig_28114	1030	1030			A	T	No	Yes
1976	226951	Contig_28114	833	833			C	T	No	Yes
1977	226951	Contig_28114	1092	1092			A	C	No	Yes
1978	226951	Contig_28114	1111	1111			A	G	No	Yes
1979	226951	Contig_28114	1287	1287	C	A			Yes	No
1980	226951	Contig_28114	1171	1171			A	G	No	Yes
1981	226951	Contig_28114	984	984			G	A	No	Yes
1982	226951	Contig_28114	780	780			G	A	No	Yes
1983	226951	Contig_28114	1566	1566			T	C	No	Yes
1984	226951	Contig_28114	730	730			G	A	No	Yes
1985	226951	Contig_28114	1469	1469			G	A	No	Yes
1986	226951	Contig_28114	870	870			C	T	No	Yes
1987	226951	Contig_28114	690	690			G	A	No	Yes
1988	226951	Contig_28114	1210	1210			C	T	No	Yes
1989	226951	Contig_28114	1078	1078			T	C	No	Yes
1990	226951	Contig_28114	1280	1280	G	A	G	A	Yes	Yes
1991	226951	Contig_28114	622	622			G	A	No	Yes
1992	226951	Contig_28114	1402	1402	A	T	A	T	Yes	Yes
1993	226951	Contig_28114	834	834			T	C	No	Yes
1994	226951	Contig_28114	646	646			G	T	No	Yes
1995	226951	Contig_28114	1447	1447			T	C	No	Yes
1996	226951	Contig_28114	1510	1510			G	A	No	Yes
1997	226951	Contig_28114	1505	1505			A	T	No	Yes
1998	226951	Contig_28114	1096	1096			T	C	No	Yes
1999	226951	Contig_28114	694	694			G	A	No	Yes
[truncated: 257,193 more rows]
